# Supplementary material for: 4-Methyl-2,4,6-triphenyl-4H-thio­pyran
Source: Acta Crystallogr Sect E Struct Rep Online. 2009 Feb 25;65(Pt 3):o603. doi: 10.1107/S1600536809005911 (PMC2968509; doi:10.1107/S1600536809005911)
Supplement: Supplementary file 1 [file e-65-0o603-sup1.cif]

##############################################################################
###                                                                        ###
###        Electronic paper (Acta Crystallographica Section E)             ###
###                                                                        ###
##############################################################################
#                                                                            #
# This CIF contains the data in a paper accepted for publication in Acta     #
# Crystallographica Section E. It conforms to the requirements of Notes      #
# for Authors for Section E, and has been peer reviewed under the auspices   #
# of the IUCr Commission on Journals.                                        #
#                                                                            #
# Full details of the Crystallographic Information File format               #
# are given in the paper "The Crystallographic Information File (CIF):       #
# a New Standard Archive File for Crystallography" by S. R. Hall, F. H.      #
# Allen and I. D. Brown [Acta Cryst. (1991), A47, 655-685].                  #
#                                                                            #
# The current version of the core CIF dictionary is obtainable from          #
# ftp://ftp.iucr.org/pub/cif_core.dic. The current version number is 2.4.    #
#                                                                            #
# Software is freely available for graphical display of the structure(s) in  #
# this CIF.  For information consult the CIF home page http://www.iucr.org/  #
# cif/home.html                                                              #
#                                                                            #
# This file may be used for bona fide research purposes within the           #
# scientific community so long as proper attribution is given to the journal # 
# article from which it was obtained.                                        #
#                                                                            #
##############################################################################
                                             
data_global
_audit_creation_method     SHELXL-97
_journal_date_recd_electronic     2009-02-18
_journal_date_accepted     2009-02-19
_journal_name_full     'Acta Crystallographica, Section E'
_journal_year     2009
_journal_volume     65
_journal_issue      3
_journal_page_first     o603
_journal_page_last     o603
_journal_paper_category     QO
_journal_coeditor_code     SJ2578
_publ_contact_author
;
     Dr. Seik Weng Ng
     Department of Chemistry
     University of Malaya
     50603 Kuala Lumpur
     Malaysia
;
_publ_contact_author_email     seikweng@um.edu.my
_publ_contact_author_fax     '03 7967 4193'
_publ_contact_author_phone     '03 7967 6778'
_publ_section_title
;
4-Methyl-2,4,6-triphenyl-4<i>H</i>-thiopyran
;
loop_
    _publ_author_name
    _publ_author_address
    'Rahmani, Hossein'
;
Institute of Chemical Industries
Iranian Research Organization for Science and Technology
PO Box 15815-358
Tehran
Iran
;
    'Pirelahi, Hooshang'
;
Department of Chemistry
College of Science
University of Tehran
PO Box 13145-143
Tehran
Iran
;
    'Ng, Seik Weng'
;
Department of Chemistry
University of Malaya
50603 Kuala Lumpur
 Malaysia
;
data_I
_audit_creation_method     SHELXL-97
_chemical_name_systematic
;
4-Methyl-2,4,6-triphenyl-4<i>H</i>-thiopyran
;
_chemical_name_common     ?
_chemical_formula_moiety     'C24 H20 S'
_chemical_formula_sum     'C24 H20 S'
_chemical_formula_iupac     'C24 H20 S'
_chemical_formula_weight     340.46
_chemical_melting_point     ?
_symmetry_cell_setting     Monoclinic
_symmetry_space_group_name_H-M     'C c'
_symmetry_space_group_name_Hall     'C -2yc'
loop_
    _symmetry_equiv_pos_as_xyz
    'x, y, z'
    'x, -y, z+1/2'
    'x+1/2, y+1/2, z'
    'x+1/2, -y+1/2, z+1/2'
_cell_length_a     9.8737(2)
_cell_length_b     22.5282(4)
_cell_length_c     9.2288(2)
_cell_angle_alpha     90.00
_cell_angle_beta     118.9870(10)
_cell_angle_gamma     90.00
_cell_volume     1795.67(6)
_cell_formula_units_Z     4
_cell_measurement_reflns_used     4067
_cell_measurement_theta_min     2.5
_cell_measurement_theta_max     28.0
_cell_measurement_temperature     115(2)
_exptl_crystal_description     Prism
_exptl_crystal_colour     Colorless
_exptl_crystal_size_max     0.35
_exptl_crystal_size_mid     0.20
_exptl_crystal_size_min     0.10
_exptl_crystal_density_diffrn     1.259
_exptl_crystal_density_meas     ?
_exptl_crystal_density_method     'not measured'
_exptl_crystal_F_000     720
_exptl_absorpt_coefficient_mu     0.183
_exptl_absorpt_correction_type     Multi-scan
_exptl_absorpt_process_details     '(SADABS; Sheldrick, 1996)'
_exptl_absorpt_correction_T_min     0.917
_exptl_absorpt_correction_T_max     0.982
_diffrn_ambient_temperature     115(2)
_diffrn_radiation_type     MoK\a
_diffrn_radiation_wavelength     0.71073
_diffrn_radiation_source     'fine-focus sealed tube'
_diffrn_radiation_monochromator     graphite
_diffrn_measurement_device_type     'Bruker SMART APEX'
_diffrn_measurement_method     \w
_diffrn_detector_area_resol_mean     ?
_diffrn_reflns_number     8464
_diffrn_reflns_av_R_equivalents     0.0238
_diffrn_reflns_av_sigmaI/netI     0.0344
_diffrn_reflns_theta_min     1.81
_diffrn_reflns_theta_max     27.49
_diffrn_reflns_theta_full     27.49
_diffrn_measured_fraction_theta_max     1.000
_diffrn_measured_fraction_theta_full     1.000
_diffrn_reflns_limit_h_min     -12
_diffrn_reflns_limit_h_max     12
_diffrn_reflns_limit_k_min     -29
_diffrn_reflns_limit_k_max     29
_diffrn_reflns_limit_l_min     -11
_diffrn_reflns_limit_l_max     11
_diffrn_standards_number     0
_diffrn_standards_interval_count     ?
_diffrn_standards_interval_time     ?
_diffrn_standards_decay_%     ?
_reflns_number_total     3883
_reflns_number_gt     3698
_reflns_threshold_expression     I>\s(I)
_refine_ls_structure_factor_coef     Fsqd
_refine_ls_matrix_type     full
_refine_ls_R_factor_all     0.0312
_refine_ls_R_factor_gt     0.0288
_refine_ls_wR_factor_gt     0.0702
_refine_ls_wR_factor_ref     0.0720
_refine_ls_goodness_of_fit_ref     1.033
_refine_ls_restrained_S_all     1.032
_refine_ls_number_reflns     3883
_refine_ls_number_parameters     227
_refine_ls_number_restraints     2
_refine_ls_hydrogen_treatment     constr
_refine_ls_weighting_scheme     calc
_refine_ls_weighting_details
         'calc w=1/[\s^2^(Fo^2^)+(0.0401P)^2^+0.2571P] where P=(Fo^2^+2Fc^2^)/3'
_atom_sites_solution_hydrogens     geom
_atom_sites_solution_primary     direct
_atom_sites_solution_secondary     difmap
_refine_ls_shift/su_max     0.001
_refine_ls_shift/su_mean     0.001
_refine_diff_density_max     0.282
_refine_diff_density_min     -0.175
_refine_ls_extinction_method     none
_refine_ls_extinction_coef     ?
_refine_ls_abs_structure_details     'Flack (1983), 1825 Friedel pairs'
_refine_ls_abs_structure_Flack     0.00(5)
loop_
    _atom_type_symbol
    _atom_type_description
    _atom_type_scat_dispersion_real
    _atom_type_scat_dispersion_imag
    _atom_type_scat_source
    'C' 'C' 0.0033 0.0016
                         'International Tables Vol C Tables 4.2.6.8 and 6.1.1.4'
    'H' 'H' 0.0000 0.0000
                         'International Tables Vol C Tables 4.2.6.8 and 6.1.1.4'
    'S' 'S' 0.1246 0.1234
                         'International Tables Vol C Tables 4.2.6.8 and 6.1.1.4'
_computing_data_collection     'APEX2 (Bruker, 2008)'
_computing_cell_refinement     'SAINT (Bruker, 2008)'
_computing_data_reduction     'SAINT (Bruker, 2008)'
_computing_structure_solution     'SHELXS97 (Sheldrick, 2008)'
_computing_structure_refinement     'SHELXL97 (Sheldrick, 2008)'
_computing_molecular_graphics     'X-SEED (Barbour, 2001)'
_computing_publication_material     'publCIF (Westrip, 2009)'
loop_
    _atom_site_type_symbol
    _atom_site_label
    _atom_site_fract_x
    _atom_site_fract_y
    _atom_site_fract_z
    _atom_site_U_iso_or_equiv
    _atom_site_adp_type
    _atom_site_calc_flag
    _atom_site_refinement_flags
    _atom_site_occupancy
    _atom_site_disorder_assembly
    _atom_site_disorder_group
    S S1 0.49977(4) 0.892322(17) 0.49963(4) 0.01993(9) Uani d . 1 . .
    C C1 0.48277(17) 0.87133(6) 0.67575(18) 0.0169(3) Uani d . 1 . .
    C C2 0.37550(18) 0.83350(7) 0.66660(19) 0.0197(3) Uani d . 1 . .
    H H2 0.3740 0.8259 0.7671 0.024 Uiso calc R 1 . .
    C C3 0.25547(17) 0.80107(7) 0.51476(19) 0.0187(3) Uani d . 1 . .
    C C4 0.22225(18) 0.83423(7) 0.35828(18) 0.0180(3) Uani d . 1 . .
    H H4 0.1228 0.8283 0.2651 0.022 Uiso calc R 1 . .
    C C5 0.31709(16) 0.87086(6) 0.33675(17) 0.0156(3) Uani d . 1 . .
    C C6 0.3178(2) 0.73921(7) 0.5054(2) 0.0252(4) Uani d . 1 . .
    H H6A 0.3487 0.7178 0.6092 0.038 Uiso calc R 1 . .
    H H6B 0.4075 0.7437 0.4879 0.038 Uiso calc R 1 . .
    H H6C 0.2366 0.7168 0.4131 0.038 Uiso calc R 1 . .
    C C7 0.59735(17) 0.90088(7) 0.83149(19) 0.0174(3) Uani d . 1 . .
    C C8 0.55816(18) 0.91435(7) 0.95401(19) 0.0210(3) Uani d . 1 . .
    H H8 0.4585 0.9041 0.9379 0.025 Uiso calc R 1 . .
    C C9 0.66275(19) 0.94253(7) 1.0990(2) 0.0241(3) Uani d . 1 . .
    H H9 0.6341 0.9517 1.1810 0.029 Uiso calc R 1 . .
    C C10 0.8091(2) 0.95738(7) 1.1249(2) 0.0236(4) Uani d . 1 . .
    H H10 0.8809 0.9766 1.2245 0.028 Uiso calc R 1 . .
    C C11 0.84996(18) 0.94407(7) 1.0045(2) 0.0237(3) Uani d . 1 . .
    H H11 0.9503 0.9540 1.0221 0.028 Uiso calc R 1 . .
    C C12 0.74509(18) 0.91643(7) 0.85877(19) 0.0207(3) Uani d . 1 . .
    H H12 0.7738 0.9079 0.7765 0.025 Uiso calc R 1 . .
    C C13 0.10640(17) 0.79667(7) 0.52855(18) 0.0183(3) Uani d . 1 . .
    C C14 0.0894(2) 0.75238(8) 0.6233(2) 0.0255(3) Uani d . 1 . .
    H H14 0.1679 0.7231 0.6742 0.031 Uiso calc R 1 . .
    C C15 -0.0402(2) 0.75009(8) 0.6451(2) 0.0294(4) Uani d . 1 . .
    H H15 -0.0487 0.7198 0.7118 0.035 Uiso calc R 1 . .
    C C16 -0.1572(2) 0.79169(8) 0.5702(2) 0.0284(4) Uani d . 1 . .
    H H16 -0.2465 0.7899 0.5836 0.034 Uiso calc R 1 . .
    C C17 -0.14174(19) 0.83609(8) 0.47516(19) 0.0257(4) Uani d . 1 . .
    H H17 -0.2212 0.8649 0.4232 0.031 Uiso calc R 1 . .
    C C18 -0.01103(19) 0.83879(7) 0.45533(18) 0.0222(3) Uani d . 1 . .
    H H18 -0.0016 0.8698 0.3910 0.027 Uiso calc R 1 . .
    C C19 0.27339(17) 0.89872(7) 0.17441(18) 0.0165(3) Uani d . 1 . .
    C C20 0.18705(18) 0.86626(7) 0.02926(18) 0.0191(3) Uani d . 1 . .
    H H20 0.1658 0.8255 0.0359 0.023 Uiso calc R 1 . .
    C C21 0.13179(19) 0.89302(7) -0.1250(2) 0.0222(3) Uani d . 1 . .
    H H21 0.0729 0.8706 -0.2230 0.027 Uiso calc R 1 . .
    C C22 0.16242(19) 0.95233(8) -0.1358(2) 0.0238(4) Uani d . 1 . .
    H H22 0.1232 0.9708 -0.2412 0.029 Uiso calc R 1 . .
    C C23 0.25068(19) 0.98482(7) 0.0078(2) 0.0242(3) Uani d . 1 . .
    H H23 0.2722 1.0255 0.0005 0.029 Uiso calc R 1 . .
    C C24 0.30752(18) 0.95805(7) 0.16187(18) 0.0192(3) Uani d . 1 . .
    H H24 0.3700 0.9802 0.2594 0.023 Uiso calc R 1 . .
loop_
    _atom_site_aniso_label
    _atom_site_aniso_U_11
    _atom_site_aniso_U_22
    _atom_site_aniso_U_33
    _atom_site_aniso_U_12
    _atom_site_aniso_U_13
    _atom_site_aniso_U_23
    S1 0.01477(16) 0.02749(19) 0.01650(17) -0.00309(16) 0.00676(13) -0.00013(15)
    C1 0.0159(7) 0.0177(7) 0.0151(7) 0.0022(6) 0.0060(6) 0.0015(6)
    C2 0.0202(7) 0.0213(8) 0.0151(7) 0.0008(6) 0.0067(6) 0.0030(6)
    C3 0.0183(7) 0.0174(7) 0.0179(7) -0.0021(6) 0.0069(6) 0.0014(5)
    C4 0.0177(7) 0.0189(7) 0.0146(7) -0.0021(6) 0.0056(6) -0.0022(6)
    C5 0.0144(7) 0.0154(7) 0.0151(7) 0.0006(5) 0.0056(6) -0.0027(5)
    C6 0.0260(9) 0.0207(8) 0.0305(9) 0.0010(7) 0.0150(7) 0.0016(7)
    C7 0.0144(7) 0.0168(7) 0.0159(7) 0.0014(6) 0.0032(6) 0.0022(5)
    C8 0.0149(7) 0.0237(8) 0.0219(8) -0.0006(6) 0.0070(6) -0.0016(6)
    C9 0.0233(8) 0.0294(8) 0.0197(8) 0.0019(7) 0.0105(6) -0.0021(6)
    C10 0.0203(8) 0.0216(8) 0.0206(8) -0.0008(7) 0.0034(6) -0.0044(6)
    C11 0.0167(7) 0.0261(8) 0.0250(8) -0.0027(6) 0.0075(6) -0.0014(6)
    C12 0.0201(8) 0.0237(8) 0.0190(8) -0.0008(6) 0.0100(6) 0.0002(6)
    C13 0.0172(7) 0.0187(7) 0.0153(7) -0.0034(6) 0.0048(6) -0.0022(5)
    C14 0.0258(8) 0.0221(8) 0.0262(8) -0.0006(7) 0.0107(7) 0.0051(6)
    C15 0.0318(9) 0.0282(9) 0.0302(9) -0.0090(7) 0.0167(8) 0.0027(7)
    C16 0.0208(8) 0.0378(10) 0.0267(9) -0.0079(7) 0.0115(7) -0.0065(7)
    C17 0.0198(8) 0.0340(9) 0.0182(8) 0.0035(7) 0.0050(6) -0.0011(6)
    C18 0.0246(8) 0.0228(8) 0.0166(8) -0.0005(6) 0.0079(7) 0.0008(5)
    C19 0.0140(7) 0.0203(7) 0.0165(8) 0.0010(6) 0.0084(6) -0.0008(6)
    C20 0.0188(7) 0.0198(7) 0.0202(8) -0.0007(6) 0.0106(6) -0.0012(6)
    C21 0.0184(8) 0.0318(9) 0.0166(8) -0.0006(6) 0.0086(6) -0.0019(6)
    C22 0.0195(8) 0.0346(9) 0.0197(8) 0.0068(7) 0.0113(7) 0.0079(7)
    C23 0.0262(8) 0.0216(8) 0.0314(9) -0.0006(7) 0.0191(7) 0.0027(6)
    C24 0.0182(7) 0.0222(8) 0.0192(8) -0.0019(6) 0.0106(6) -0.0027(6)
loop_
    _geom_bond_atom_site_label_1
    _geom_bond_atom_site_label_2
    _geom_bond_site_symmetry_2
    _geom_bond_distance
    _geom_bond_publ_flag
    S1 C5 . 1.7661(14) ?
    S1 C1 . 1.7772(15) ?
    C1 C2 . 1.330(2) ?
    C1 C7 . 1.488(2) ?
    C2 C3 . 1.514(2) ?
    C2 H2 . 0.9500 ?
    C3 C4 . 1.514(2) ?
    C3 C13 . 1.541(2) ?
    C3 C6 . 1.543(2) ?
    C4 C5 . 1.333(2) ?
    C4 H4 . 0.9500 ?
    C5 C19 . 1.483(2) ?
    C6 H6A . 0.9800 ?
    C6 H6B . 0.9800 ?
    C6 H6C . 0.9800 ?
    C7 C8 . 1.394(2) ?
    C7 C12 . 1.399(2) ?
    C8 C9 . 1.386(2) ?
    C8 H8 . 0.9500 ?
    C9 C10 . 1.387(3) ?
    C9 H9 . 0.9500 ?
    C10 C11 . 1.386(2) ?
    C10 H10 . 0.9500 ?
    C11 C12 . 1.386(2) ?
    C11 H11 . 0.9500 ?
    C12 H12 . 0.9500 ?
    C13 C14 . 1.390(2) ?
    C13 C18 . 1.393(2) ?
    C14 C15 . 1.390(2) ?
    C14 H14 . 0.9500 ?
    C15 C16 . 1.384(3) ?
    C15 H15 . 0.9500 ?
    C16 C17 . 1.386(3) ?
    C16 H16 . 0.9500 ?
    C17 C18 . 1.390(2) ?
    C17 H17 . 0.9500 ?
    C18 H18 . 0.9500 ?
    C19 C20 . 1.396(2) ?
    C19 C24 . 1.397(2) ?
    C20 C21 . 1.391(2) ?
    C20 H20 . 0.9500 ?
    C21 C22 . 1.384(2) ?
    C21 H21 . 0.9500 ?
    C22 C23 . 1.390(2) ?
    C22 H22 . 0.9500 ?
    C23 C24 . 1.388(2) ?
    C23 H23 . 0.9500 ?
    C24 H24 . 0.9500 ?
loop_
    _geom_angle_atom_site_label_1
    _geom_angle_atom_site_label_2
    _geom_angle_atom_site_label_3
    _geom_angle_site_symmetry_1
    _geom_angle_site_symmetry_3
    _geom_angle
    _geom_angle_publ_flag
    C5 S1 C1 . . 101.27(7) ?
    C2 C1 C7 . . 123.89(14) ?
    C2 C1 S1 . . 122.53(12) ?
    C7 C1 S1 . . 113.57(11) ?
    C1 C2 C3 . . 127.59(14) ?
    C1 C2 H2 . . 116.2 ?
    C3 C2 H2 . . 116.2 ?
    C4 C3 C2 . . 110.82(12) ?
    C4 C3 C13 . . 109.66(12) ?
    C2 C3 C13 . . 107.77(13) ?
    C4 C3 C6 . . 107.47(13) ?
    C2 C3 C6 . . 109.47(13) ?
    C13 C3 C6 . . 111.67(12) ?
    C5 C4 C3 . . 127.18(13) ?
    C5 C4 H4 . . 116.4 ?
    C3 C4 H4 . . 116.4 ?
    C4 C5 C19 . . 122.09(13) ?
    C4 C5 S1 . . 122.96(11) ?
    C19 C5 S1 . . 114.91(11) ?
    C3 C6 H6A . . 109.5 ?
    C3 C6 H6B . . 109.5 ?
    H6A C6 H6B . . 109.5 ?
    C3 C6 H6C . . 109.5 ?
    H6A C6 H6C . . 109.5 ?
    H6B C6 H6C . . 109.5 ?
    C8 C7 C12 . . 118.32(14) ?
    C8 C7 C1 . . 120.06(14) ?
    C12 C7 C1 . . 121.62(14) ?
    C9 C8 C7 . . 120.86(15) ?
    C9 C8 H8 . . 119.6 ?
    C7 C8 H8 . . 119.6 ?
    C8 C9 C10 . . 120.22(15) ?
    C8 C9 H9 . . 119.9 ?
    C10 C9 H9 . . 119.9 ?
    C11 C10 C9 . . 119.59(15) ?
    C11 C10 H10 . . 120.2 ?
    C9 C10 H10 . . 120.2 ?
    C12 C11 C10 . . 120.30(15) ?
    C12 C11 H11 . . 119.9 ?
    C10 C11 H11 . . 119.9 ?
    C11 C12 C7 . . 120.71(15) ?
    C11 C12 H12 . . 119.6 ?
    C7 C12 H12 . . 119.6 ?
    C14 C13 C18 . . 117.92(14) ?
    C14 C13 C3 . . 120.65(14) ?
    C18 C13 C3 . . 121.32(14) ?
    C15 C14 C13 . . 121.22(16) ?
    C15 C14 H14 . . 119.4 ?
    C13 C14 H14 . . 119.4 ?
    C16 C15 C14 . . 120.43(16) ?
    C16 C15 H15 . . 119.8 ?
    C14 C15 H15 . . 119.8 ?
    C15 C16 C17 . . 118.94(16) ?
    C15 C16 H16 . . 120.5 ?
    C17 C16 H16 . . 120.5 ?
    C16 C17 C18 . . 120.56(16) ?
    C16 C17 H17 . . 119.7 ?
    C18 C17 H17 . . 119.7 ?
    C17 C18 C13 . . 120.92(15) ?
    C17 C18 H18 . . 119.5 ?
    C13 C18 H18 . . 119.5 ?
    C20 C19 C24 . . 118.78(14) ?
    C20 C19 C5 . . 119.41(13) ?
    C24 C19 C5 . . 121.68(13) ?
    C21 C20 C19 . . 120.60(15) ?
    C21 C20 H20 . . 119.7 ?
    C19 C20 H20 . . 119.7 ?
    C22 C21 C20 . . 120.09(15) ?
    C22 C21 H21 . . 120.0 ?
    C20 C21 H21 . . 120.0 ?
    C21 C22 C23 . . 119.82(15) ?
    C21 C22 H22 . . 120.1 ?
    C23 C22 H22 . . 120.1 ?
    C24 C23 C22 . . 120.22(15) ?
    C24 C23 H23 . . 119.9 ?
    C22 C23 H23 . . 119.9 ?
    C23 C24 C19 . . 120.44(14) ?
    C23 C24 H24 . . 119.8 ?
    C19 C24 H24 . . 119.8 ?
loop_
    _geom_torsion_atom_site_label_1
    _geom_torsion_atom_site_label_2
    _geom_torsion_atom_site_label_3
    _geom_torsion_atom_site_label_4
    _geom_torsion_site_symmetry_1
    _geom_torsion_site_symmetry_2
    _geom_torsion_site_symmetry_3
    _geom_torsion_site_symmetry_4
    _geom_torsion
    _geom_torsion_publ_flag
    C5 S1 C1 C2 . . . . 17.61(15) ?
    C5 S1 C1 C7 . . . . -161.33(11) ?
    C7 C1 C2 C3 . . . . -179.48(15) ?
    S1 C1 C2 C3 . . . . 1.7(2) ?
    C1 C2 C3 C4 . . . . -24.4(2) ?
    C1 C2 C3 C13 . . . . -144.35(16) ?
    C1 C2 C3 C6 . . . . 94.01(19) ?
    C2 C3 C4 C5 . . . . 26.5(2) ?
    C13 C3 C4 C5 . . . . 145.30(15) ?
    C6 C3 C4 C5 . . . . -93.12(19) ?
    C3 C4 C5 C19 . . . . 177.18(14) ?
    C3 C4 C5 S1 . . . . -5.5(2) ?
    C1 S1 C5 C4 . . . . -15.81(15) ?
    C1 S1 C5 C19 . . . . 161.67(11) ?
    C2 C1 C7 C8 . . . . -31.3(2) ?
    S1 C1 C7 C8 . . . . 147.59(12) ?
    C2 C1 C7 C12 . . . . 149.37(16) ?
    S1 C1 C7 C12 . . . . -31.71(19) ?
    C12 C7 C8 C9 . . . . 0.1(2) ?
    C1 C7 C8 C9 . . . . -179.21(15) ?
    C7 C8 C9 C10 . . . . -0.5(3) ?
    C8 C9 C10 C11 . . . . 0.2(3) ?
    C9 C10 C11 C12 . . . . 0.4(3) ?
    C10 C11 C12 C7 . . . . -0.8(3) ?
    C8 C7 C12 C11 . . . . 0.5(2) ?
    C1 C7 C12 C11 . . . . 179.82(15) ?
    C4 C3 C13 C14 . . . . 157.18(14) ?
    C2 C3 C13 C14 . . . . -82.11(17) ?
    C6 C3 C13 C14 . . . . 38.2(2) ?
    C4 C3 C13 C18 . . . . -26.78(19) ?
    C2 C3 C13 C18 . . . . 93.93(16) ?
    C6 C3 C13 C18 . . . . -145.80(14) ?
    C18 C13 C14 C15 . . . . -0.2(2) ?
    C3 C13 C14 C15 . . . . 175.99(16) ?
    C13 C14 C15 C16 . . . . 1.0(3) ?
    C14 C15 C16 C17 . . . . -0.9(3) ?
    C15 C16 C17 C18 . . . . 0.0(3) ?
    C16 C17 C18 C13 . . . . 0.8(2) ?
    C14 C13 C18 C17 . . . . -0.7(2) ?
    C3 C13 C18 C17 . . . . -176.85(14) ?
    C4 C5 C19 C20 . . . . -37.1(2) ?
    S1 C5 C19 C20 . . . . 145.37(12) ?
    C4 C5 C19 C24 . . . . 138.58(16) ?
    S1 C5 C19 C24 . . . . -38.92(19) ?
    C24 C19 C20 C21 . . . . -2.1(2) ?
    C5 C19 C20 C21 . . . . 173.78(14) ?
    C19 C20 C21 C22 . . . . 0.1(2) ?
    C20 C21 C22 C23 . . . . 1.0(2) ?
    C21 C22 C23 C24 . . . . -0.3(2) ?
    C22 C23 C24 C19 . . . . -1.7(2) ?
    C20 C19 C24 C23 . . . . 2.8(2) ?
    C5 C19 C24 C23 . . . . -172.93(14) ?
