# Supplementary material for: 4-Methyl-2,4,6-triphenyl-4H-thio­pyran
Source: Acta Crystallogr Sect E Struct Rep Online. 2009 Feb 25;65(Pt 3):o603. doi: 10.1107/S1600536809005911 (PMC2968509; doi:10.1107/S1600536809005911)
Supplement: Supplementary file 2 [file e-65-0o603-Isup2.hkl]

# 
# h,k,l, Fc-squared, Fo-squared, sigma(Fo-squared) and status flag 
# 
data_I
_shelx_title '  Cc' 
_shelx_refln_list_code          4 
_shelx_F_calc_maximum      189.28 
_exptl_crystal_F_000       720.00 
_reflns_d_resolution_high  0.7698 
 
loop_ 
 _symmetry_equiv_pos_as_xyz 
 'x, y, z' 
 'x, -y, z+1/2' 
 'x+1/2, y+1/2, z' 
 'x+1/2, -y+1/2, z+1/2' 
 
_cell_length_a     9.8737 
_cell_length_b    22.5282 
_cell_length_c     9.2288 
_cell_angle_alpha  90.000 
_cell_angle_beta  118.987 
_cell_angle_gamma  90.000 
 
_shelx_F_squared_multiplier     1.000 
 
loop_ 
 _refln_index_h 
 _refln_index_k 
 _refln_index_l 
 _refln_F_squared_calc 
 _refln_F_squared_meas 
 _refln_F_squared_sigma 
 _refln_observed_status 
   2   2 -11      394.79      390.74     42.43 o 
   2   4 -11       50.94       15.18     16.12 o 
   3   5 -11       14.98       15.10     16.06 o 
   2   6 -11       62.70       59.60     22.58 o 
   8   6 -11      228.98      252.65     22.87 o 
   3   7 -11       58.41       52.58     22.57 o 
   4   8 -11      324.47      313.44     38.37 o 
   8   8 -11      769.41      804.07     39.73 o 
   3   9 -11       56.36       32.45     18.45 o 
   4  10 -11      204.72      208.18     33.64 o 
   7  11 -11      547.80      590.85     35.72 o 
   0   0 -10       47.33       28.22     16.48 o 
   1   1 -10      367.76      376.87     43.65 o 
  11   1 -10      444.35      545.13     33.96 o 
   0   2 -10       62.55       74.27     15.85 o 
   2   2 -10       45.50       28.20     15.13 o 
   1   3 -10        8.58       15.54     14.09 o 
   3   3 -10      197.22      182.07     28.19 o 
  11   3 -10      124.80      141.48     19.92 o 
   0   4 -10      199.85      142.55     28.51 o 
   2   4 -10      643.91      670.50     50.21 o 
   8   4 -10      763.96      808.25     35.83 o 
  10   4 -10      418.83      423.48     29.43 o 
   1   5 -10      379.30      393.79     40.75 o 
   3   5 -10      456.18      455.68     41.43 o 
  11   5 -10      364.98      415.22     30.89 o 
   0   6 -10      153.62      153.35     29.79 o 
   2   6 -10      218.93      197.84     30.46 o 
   4   6 -10      142.34      163.94     27.46 o 
   8   6 -10       52.73       65.91     12.74 o 
  10   6 -10      321.20      346.41     26.72 o 
   1   7 -10       10.63        3.34     13.03 o 
   3   7 -10      125.79      161.25     28.06 o 
   9   7 -10      241.01      219.93     15.05 o 
   0   8 -10      126.70      109.51     27.46 o 
   2   8 -10      115.93      130.00     26.41 o 
   4   8 -10      377.60      415.00     40.94 o 
   8   8 -10      298.59      321.02     23.97 o 
  10   8 -10      163.10      184.86     22.15 o 
   1   9 -10      181.08      145.14     29.31 o 
   7   9 -10       84.58      114.20     16.79 o 
   9   9 -10      472.10      507.44     23.08 o 
   2  10 -10      278.97      217.11     32.96 o 
   4  10 -10      475.19      466.78     42.41 o 
   8  10 -10      220.76      237.67     25.01 o 
  10  10 -10      154.03      173.33     14.64 o 
   1  11 -10      425.46      478.91     31.68 o 
   3  11 -10       53.69       59.20     13.67 o 
   5  11 -10      118.15       74.44     21.66 o 
   7  11 -10       63.56       67.88     14.78 o 
   9  11 -10       10.54       27.81     14.38 o 
   2  12 -10      196.55      174.41     20.69 o 
   4  12 -10      301.48      267.59     34.79 o 
   6  12 -10      193.57      201.29     21.84 o 
   8  12 -10      327.35      321.15     37.96 o 
   3  13 -10      115.39      122.85     26.69 o 
   5  13 -10      139.43      149.40     28.27 o 
   7  13 -10      255.50      286.50     24.72 o 
   4  14 -10      343.95      430.34     43.41 o 
   6  14 -10      222.16      235.18     23.98 o 
   8  14 -10       26.02       34.30      9.08 o 
   3  15 -10      223.60      187.39     32.75 o 
   5  15 -10      173.90      207.24     18.75 o 
   7  15 -10      158.42      195.27     16.00 o 
   6  16 -10       24.41       16.63     11.26 o 
  -1   1  -9      371.64      373.62     77.14 o 
   1   1  -9      100.46      104.43     15.79 o 
   9   1  -9       53.80       68.04      9.06 o 
  11   1  -9      198.13      221.21     16.26 o 
  -2   2  -9       59.51       65.94     14.64 o 
   0   2  -9       52.51       62.43     13.39 o 
   2   2  -9     1098.89     1116.08     60.44 o 
   8   2  -9      760.57      829.28     24.33 o 
  10   2  -9      346.84      355.88     23.58 o 
  12   2  -9      196.79      229.12     17.58 o 
  -1   3  -9      265.85      300.30     24.50 o 
   1   3  -9     1011.34     1043.78     59.17 o 
   3   3  -9      253.73      233.52     28.66 o 
   7   3  -9       93.74      100.51     13.13 o 
   9   3  -9      473.51      500.14     20.34 o 
  11   3  -9        4.06        4.52      6.70 o 
  -2   4  -9      163.33      189.86     21.41 o 
   0   4  -9      391.35      404.79     39.51 o 
   2   4  -9      414.39      334.23     34.48 o 
   8   4  -9       87.65       75.59      8.57 o 
  10   4  -9      289.26      310.45     17.33 o 
  -1   5  -9      709.59      743.56     36.73 o 
   1   5  -9      184.19      242.01     30.99 o 
   3   5  -9      308.39      242.49     29.81 o 
   7   5  -9      309.71      306.28     20.96 o 
   9   5  -9       72.46       81.60      9.48 o 
  11   5  -9       64.74       81.80     17.05 o 
  -2   6  -9      393.76      436.32     43.90 o 
   0   6  -9      317.71      277.97     34.34 o 
   2   6  -9       37.30       16.14     12.42 o 
   4   6  -9      456.61      374.23     36.37 o 
   6   6  -9      265.26      288.31     19.61 o 
   8   6  -9      158.85      194.73     12.80 o 
  10   6  -9      203.63      164.13     20.22 o 
  -1   7  -9      177.65      171.42     29.61 o 
   1   7  -9      766.50      769.80     51.69 o 
   3   7  -9      414.66      408.39     36.65 o 
   7   7  -9     1052.94     1097.28     30.01 o 
   9   7  -9      739.55      775.30     27.18 o 
  11   7  -9       17.03       -4.24      8.67 o 
  -2   8  -9      144.21      155.65     21.72 o 
   0   8  -9     1407.89     1568.74     79.51 o 
   2   8  -9      374.16      356.41     36.69 o 
   4   8  -9      728.47      749.76     49.81 o 
   6   8  -9      194.03      202.86     17.61 o 
   8   8  -9      342.55      355.93     17.50 o 
  10   8  -9      397.75      396.44     29.27 o 
  -1   9  -9      232.42      295.82     25.87 o 
   1   9  -9       57.93       56.52     19.71 o 
   3   9  -9       80.59       99.07     22.47 o 
   5   9  -9       15.86       17.49      8.16 o 
   7   9  -9       28.60       32.98      7.40 o 
   9   9  -9      129.20      126.79     11.99 o 
  11   9  -9      185.49      252.52     26.34 o 
   0  10  -9       24.21        5.68      8.72 o 
   2  10  -9      130.20      140.06     25.19 o 
   4  10  -9        4.29        2.66     11.00 o 
   6  10  -9      167.89      160.89     12.31 o 
   8  10  -9       97.82      113.40     11.48 o 
  10  10  -9      251.56      272.15     19.87 o 
  -1  11  -9      589.84      544.65     38.99 o 
   1  11  -9      147.58      131.69     18.41 o 
   3  11  -9       26.28       38.91     10.29 o 
   5  11  -9       24.03       14.25      7.29 o 
   7  11  -9      622.80      608.55     27.95 o 
   9  11  -9      274.26      294.21     24.65 o 
   0  12  -9      801.31      827.93     40.25 o 
   2  12  -9      127.85      165.51     20.02 o 
   4  12  -9      423.08      435.04     38.83 o 
   6  12  -9      319.54      358.35     17.91 o 
   8  12  -9       93.03      108.93     11.77 o 
  10  12  -9      328.66      329.35     21.97 o 
   1  13  -9      432.98      494.82     29.94 o 
   3  13  -9      104.83       83.53     14.05 o 
   5  13  -9     1068.49     1051.15     35.61 o 
   7  13  -9       90.90       98.07     11.94 o 
   9  13  -9      289.95      311.87     18.30 o 
   0  14  -9       70.26       69.97     18.49 o 
   2  14  -9        5.70       13.91      9.71 o 
   4  14  -9       12.69       12.41      7.10 o 
   6  14  -9       50.50       54.08      9.37 o 
   8  14  -9      119.31      124.89     12.93 o 
   1  15  -9       12.60       15.01      9.98 o 
   3  15  -9       77.75       19.97     15.16 o 
   5  15  -9      119.38      113.12     10.86 o 
   7  15  -9      284.44      325.26     19.41 o 
   9  15  -9       77.99       85.65     15.08 o 
   2  16  -9      249.09      295.37     36.64 o 
   4  16  -9      238.64      247.74     14.58 o 
   6  16  -9      329.01      393.14     29.03 o 
   8  16  -9      477.00      498.11     23.33 o 
   3  17  -9       95.02      106.30     13.99 o 
   5  17  -9      823.50      886.69     27.13 o 
   7  17  -9      130.82      106.71     17.89 o 
   2  18  -9       48.73       32.78     19.04 o 
   4  18  -9       94.95      111.10     17.80 o 
   6  18  -9       65.04       79.48     15.56 o 
   5  19  -9       47.14       91.65     12.34 o 
  -4   0  -8      157.13      193.09     30.50 o 
  -2   0  -8       45.86       49.28     17.34 o 
   0   0  -8     1588.37     1524.03     69.98 o 
   2   0  -8      260.03      256.41     28.12 o 
   6   0  -8       29.90       31.91      7.71 o 
   8   0  -8      898.81      900.40     36.92 o 
  10   0  -8       20.00       14.61      9.09 o 
  12   0  -8     1095.73     1151.87     53.12 o 
  -3   1  -8      845.72      813.12     54.31 o 
  -1   1  -8      275.65      314.53     22.95 o 
   1   1  -8      447.70      416.67     24.33 o 
   5   1  -8      168.13      143.14     11.80 o 
   7   1  -8      417.53      406.66     15.69 o 
   9   1  -8      380.82      390.71     17.63 o 
  11   1  -8      415.29      388.46     27.72 o 
  -4   2  -8       24.82       33.66     12.80 o 
  -2   2  -8      175.85      162.55     18.40 o 
   0   2  -8      150.13      146.79     16.44 o 
   2   2  -8      349.91      382.85     32.96 o 
   6   2  -8      533.98      554.72     43.16 o 
   8   2  -8      178.47      161.34      8.80 o 
  10   2  -8       29.32       22.79      7.13 o 
  12   2  -8       59.99       34.82     10.07 o 
  -3   3  -8      357.99      336.63     25.47 o 
  -1   3  -8      151.90      158.26     17.49 o 
   1   3  -8      105.63      121.80     15.09 o 
   3   3  -8       79.14       88.14     18.68 o 
   5   3  -8      491.60      546.02     23.82 o 
   7   3  -8      674.61      682.63     16.99 o 
   9   3  -8      217.04      211.07     13.84 o 
  11   3  -8      322.00      339.50     19.02 o 
  -4   4  -8      350.55      337.16     29.24 o 
  -2   4  -8      127.06      143.20     17.59 o 
   0   4  -8      217.12      209.48     19.02 o 
   2   4  -8      477.40      395.98     33.47 o 
   4   4  -8      102.23      108.57     10.78 o 
   6   4  -8     1164.57     1133.19     40.41 o 
   8   4  -8     1295.35     1266.49     26.71 o 
  10   4  -8      153.19      159.71     22.36 o 
  12   4  -8      181.03      144.10     20.90 o 
  -3   5  -8      267.85      274.45     24.74 o 
  -1   5  -8       32.01       46.91     11.74 o 
   1   5  -8      594.50      507.34     38.92 o 
   3   5  -8     1727.56     1580.40     70.20 o 
   5   5  -8      511.35      546.62     24.76 o 
   7   5  -8      205.30      201.47     11.77 o 
   9   5  -8      465.43      449.15     18.04 o 
  11   5  -8      573.51      579.71     35.94 o 
  -2   6  -8      761.20      753.75     35.66 o 
   0   6  -8      366.98      337.70     34.15 o 
   2   6  -8       77.41       54.63     16.45 o 
   4   6  -8      145.47      151.77     14.57 o 
   6   6  -8      846.28      850.43     34.83 o 
   8   6  -8       32.50       35.06      7.42 o 
  10   6  -8      327.11      332.29     25.85 o 
  12   6  -8      105.29       81.88     17.45 o 
  -3   7  -8      176.58      177.92     31.03 o 
  -1   7  -8      127.21      118.28     23.82 o 
   3   7  -8       49.49       60.95     12.98 o 
   5   7  -8       84.75       93.13     11.68 o 
   7   7  -8      112.50       95.95      9.28 o 
   9   7  -8      124.17      118.48     10.64 o 
  11   7  -8       84.03       66.24     15.58 o 
  -2   8  -8      122.79       92.40     19.55 o 
   0   8  -8      119.26       88.83     20.72 o 
   2   8  -8      914.10      892.21     51.72 o 
   4   8  -8      256.54      203.00     27.94 o 
   6   8  -8      242.79      236.49     13.07 o 
   8   8  -8       92.09       83.27      9.45 o 
  10   8  -8      248.13      251.24     15.14 o 
  -3   9  -8        2.74       -1.30      8.05 o 
  -1   9  -8      607.06      604.73     34.70 o 
   1   9  -8      258.58      187.63     26.82 o 
   3   9  -8      457.76      401.22     18.74 o 
   5   9  -8      199.21      208.38     17.40 o 
   7   9  -8     1133.09     1183.52     31.69 o 
   9   9  -8       89.89       97.97     10.50 o 
  11   9  -8      216.59      205.54     23.74 o 
  -2  10  -8      139.61      158.38     34.27 o 
   0  10  -8       11.80        8.03     11.94 o 
   2  10  -8      953.34      897.88     35.86 o 
   4  10  -8      782.30      773.36     27.16 o 
   6  10  -8       48.04       57.57      9.06 o 
   8  10  -8     1907.28     1871.26     44.28 o 
  10  10  -8      183.39      165.10     13.43 o 
  -3  11  -8      156.70      181.87     31.80 o 
  -1  11  -8      331.72      350.21     26.41 o 
   1  11  -8       63.14       59.62     12.69 o 
   3  11  -8       62.96       58.26      7.64 o 
   5  11  -8      311.64      335.13     18.31 o 
   7  11  -8      766.16      763.60     25.37 o 
   9  11  -8       94.18      108.61     17.90 o 
  11  11  -8      644.63      684.72     26.39 o 
  -2  12  -8       30.84       25.01     11.31 o 
   0  12  -8      254.98      276.85     24.32 o 
   2  12  -8      384.41      370.37     16.55 o 
   4  12  -8      105.51      125.30     20.81 o 
   6  12  -8      235.14      235.34     24.05 o 
   8  12  -8      187.71      156.09     12.73 o 
  10  12  -8      192.75      222.35     15.86 o 
  -1  13  -8      147.36      134.54     23.49 o 
   1  13  -8       29.88       32.84     15.42 o 
   3  13  -8      514.72      511.14     19.23 o 
   5  13  -8       44.62       59.03      7.71 o 
   7  13  -8      366.06      407.81     21.63 o 
   9  13  -8      283.98      297.71     16.99 o 
  -2  14  -8      677.21      736.45     48.28 o 
   0  14  -8      684.14      663.49     33.88 o 
   2  14  -8       73.66       88.39      9.70 o 
   4  14  -8      196.92      246.26     31.43 o 
   6  14  -8      490.27      508.48     21.32 o 
   8  14  -8      210.20      192.81     14.66 o 
  10  14  -8      306.98      345.34     19.09 o 
  -1  15  -8      212.43      200.36     22.18 o 
   1  15  -8       51.05       59.14      9.19 o 
   3  15  -8      713.94      719.67     38.69 o 
   5  15  -8      496.11      479.37     18.23 o 
   7  15  -8      384.36      371.56     19.37 o 
   9  15  -8      130.24      127.13     13.20 o 
   0  16  -8      166.54      162.03     19.62 o 
   2  16  -8       58.48       59.54     12.95 o 
   4  16  -8      193.85      205.87     29.59 o 
   6  16  -8       22.50       11.95      6.78 o 
   8  16  -8      417.61      386.11     20.18 o 
  -1  17  -8      152.24      146.27     20.47 o 
   1  17  -8      140.81      196.19     14.62 o 
   3  17  -8      256.29      240.53     14.18 o 
   5  17  -8      107.39      103.10     10.20 o 
   7  17  -8      120.55      117.05     12.71 o 
   9  17  -8       49.12       60.84     10.75 o 
   0  18  -8      218.22      258.92     24.48 o 
   2  18  -8       32.42       35.13      9.66 o 
   4  18  -8      319.14      361.26     16.80 o 
   6  18  -8      987.66      969.22     32.37 o 
   8  18  -8      162.45      171.86     15.07 o 
   1  19  -8      132.26      135.26     20.57 o 
   3  19  -8      389.84      457.55     19.46 o 
   5  19  -8      818.12      872.01     30.85 o 
   7  19  -8      206.80      226.28     17.17 o 
   2  20  -8       88.23      123.10     20.23 o 
   4  20  -8      201.66      226.55     14.70 o 
   6  20  -8       46.71       48.08     10.17 o 
   3  21  -8      320.88      361.78     18.77 o 
   5  21  -8      185.27      217.68     17.02 o 
  -5   1  -7      220.37      244.68     30.33 o 
  -3   1  -7       70.62       95.84     20.54 o 
  -1   1  -7      173.57      185.91     16.97 o 
   1   1  -7     2522.73     2466.19     61.63 o 
   3   1  -7       99.38       92.06      7.30 o 
   5   1  -7      686.24      646.82     17.46 o 
   7   1  -7     1744.14     1794.66     25.39 o 
   9   1  -7      363.50      329.91     24.46 o 
  11   1  -7      125.77      124.17     12.68 o 
  -4   2  -7      363.05      402.57     29.61 o 
  -2   2  -7      334.98      332.15     22.05 o 
   0   2  -7      277.05      277.42     19.30 o 
   2   2  -7     2194.23     2090.91     77.19 o 
   4   2  -7     1075.80     1078.77     22.39 o 
   6   2  -7     1284.78     1268.12     28.79 o 
   8   2  -7      151.51      130.46      7.73 o 
  10   2  -7      301.62      312.45     17.21 o 
  12   2  -7       40.91       45.51     10.08 o 
  -5   3  -7      455.96      464.07     30.05 o 
  -3   3  -7      287.60      289.31     21.85 o 
  -1   3  -7      555.77      545.63     26.85 o 
   1   3  -7     4671.08     4583.50     94.84 o 
   3   3  -7      321.55      330.19     15.56 o 
   5   3  -7      175.04      181.00     15.01 o 
   7   3  -7     1228.67     1273.49     24.39 o 
   9   3  -7        0.43        3.38      3.30 o 
  11   3  -7      100.03       94.16     11.67 o 
  -4   4  -7       52.46       61.48     13.98 o 
  -2   4  -7      688.33      605.25     29.29 o 
   0   4  -7      427.91      468.87     24.10 o 
   2   4  -7     1767.06     1728.59     44.77 o 
   4   4  -7       31.40       37.80      7.16 o 
   6   4  -7     1088.81     1057.14     26.18 o 
   8   4  -7      288.77      282.80     10.91 o 
  10   4  -7       89.68       95.15     11.13 o 
  12   4  -7       20.45       50.17     15.08 o 
  -5   5  -7        3.76        2.23     11.74 o 
  -3   5  -7      749.38      787.45     34.46 o 
  -1   5  -7      356.08      343.58     21.83 o 
   1   5  -7      181.10      169.13     22.71 o 
   3   5  -7      207.58      196.45     11.42 o 
   5   5  -7      566.62      517.89     24.43 o 
   7   5  -7      227.88      238.96      9.97 o 
   9   5  -7      290.88      275.00     11.54 o 
  11   5  -7       42.76       44.22     13.64 o 
  -4   6  -7      323.48      306.21     25.70 o 
  -2   6  -7      170.75      223.95     19.00 o 
   0   6  -7     1312.08     1265.37     60.70 o 
   2   6  -7     1611.00     1595.38     37.89 o 
   4   6  -7      272.20      269.89     14.12 o 
   6   6  -7     2078.81     1997.00     41.24 o 
   8   6  -7       75.22       83.01      8.65 o 
  10   6  -7      116.73      106.93     16.41 o 
  12   6  -7      138.42      171.26     22.46 o 
  -5   7  -7      252.99      261.33     25.48 o 
  -3   7  -7        8.91       12.98      8.45 o 
  -1   7  -7       34.48       24.97     13.59 o 
   1   7  -7      979.43      958.41     49.49 o 
   3   7  -7     1358.20     1356.90     34.36 o 
   5   7  -7     1461.45     1425.77     46.58 o 
   7   7  -7      137.46      136.58     16.77 o 
   9   7  -7     1013.82     1019.66     37.15 o 
  11   7  -7      368.48      331.24     27.53 o 
  -4   8  -7      148.17      163.61     20.46 o 
  -2   8  -7      211.04      184.06     18.98 o 
   0   8  -7      287.23      296.81     29.86 o 
   2   8  -7     1221.61     1237.36     57.16 o 
   4   8  -7     1093.18     1055.11     30.38 o 
   6   8  -7      588.32      590.03     19.93 o 
   8   8  -7      346.52      354.95     18.95 o 
  10   8  -7      372.11      374.22     17.69 o 
  12   8  -7      295.96      365.16     31.20 o 
  -3   9  -7       19.98       29.45     11.96 o 
  -1   9  -7      570.71      488.27     26.75 o 
   1   9  -7       53.73       37.45      8.08 o 
   3   9  -7      686.06      710.91     24.19 o 
   5   9  -7      134.65      127.53     13.86 o 
   7   9  -7      286.69      288.63     14.26 o 
   9   9  -7      241.78      231.04     13.87 o 
  11   9  -7      163.81      185.01     22.55 o 
  -4  10  -7      175.01      149.67     20.51 o 
  -2  10  -7      608.64      581.19     32.31 o 
   0  10  -7       87.85       61.79     10.73 o 
   2  10  -7      291.22      244.02     20.34 o 
   4  10  -7      211.70      219.38     14.11 o 
   6  10  -7       78.73       61.62      8.00 o 
   8  10  -7      158.28      162.55     11.91 o 
  10  10  -7       59.34       68.15      9.68 o 
  -3  11  -7      244.53      197.86     21.57 o 
  -1  11  -7      167.96      190.95     18.91 o 
   1  11  -7     1439.46     1361.21     31.87 o 
   3  11  -7      610.84      610.86     19.23 o 
   5  11  -7      184.96      194.71     10.83 o 
   7  11  -7      266.09      260.21     14.26 o 
   9  11  -7      486.10      458.67     24.89 o 
  11  11  -7      103.11      106.11     25.33 o 
  -4  12  -7       84.26      110.90     18.53 o 
  -2  12  -7      233.22      209.04     20.94 o 
   0  12  -7      372.19      353.09     15.89 o 
   2  12  -7      542.91      534.89     18.54 o 
   4  12  -7      676.04      667.24     24.94 o 
   6  12  -7     1359.19     1317.74     63.23 o 
   8  12  -7       14.37        6.21      5.33 o 
  10  12  -7      374.37      386.66     19.12 o 
  -3  13  -7      163.39      181.94     25.62 o 
  -1  13  -7      179.65      180.32     13.08 o 
   1  13  -7       75.53       66.64      9.43 o 
   3  13  -7     1266.47     1205.22     29.34 o 
   5  13  -7     1040.94     1042.79     25.68 o 
   7  13  -7       80.97       65.43      9.04 o 
   9  13  -7      480.32      440.98     31.38 o 
  11  13  -7      289.30      319.72     18.54 o 
  -2  14  -7       29.11        7.22     13.47 o 
   0  14  -7       63.24       65.32      8.85 o 
   2  14  -7       10.70       13.78      7.39 o 
   4  14  -7      226.42      216.34     11.87 o 
   6  14  -7      808.57      798.26     26.21 o 
   8  14  -7      264.21      280.28     15.88 o 
  10  14  -7       43.14       38.67      8.91 o 
  -3  15  -7       13.79        8.42      9.91 o 
  -1  15  -7        1.58        8.59      5.63 o 
   1  15  -7      446.82      429.14     18.01 o 
   3  15  -7       16.49       12.72      7.09 o 
   5  15  -7       66.14       57.06      7.54 o 
   7  15  -7      429.62      382.10     18.53 o 
   9  15  -7       59.56       42.56      8.99 o 
  -2  16  -7      240.31      212.20     22.68 o 
   0  16  -7      192.96      170.21     13.16 o 
   2  16  -7      139.65      133.19     11.17 o 
   4  16  -7      328.03      343.83     22.75 o 
   6  16  -7      451.53      435.20     21.39 o 
   8  16  -7      663.49      614.80     50.58 o 
  10  16  -7       46.25       48.14     10.00 o 
  -1  17  -7      289.72      313.70     17.71 o 
   1  17  -7      541.30      568.20     21.59 o 
   3  17  -7      150.91      141.09     10.94 o 
   5  17  -7      164.23      185.03     12.07 o 
   7  17  -7      619.06      633.76     24.75 o 
   9  17  -7       89.70       75.70     11.14 o 
  -2  18  -7        8.94        6.98      6.90 o 
   0  18  -7       10.88        8.07      6.26 o 
   2  18  -7      154.46      153.59     11.72 o 
   4  18  -7      558.20      529.09     19.27 o 
   6  18  -7      171.82      172.18     24.26 o 
   8  18  -7       69.23       60.46     10.28 o 
  -1  19  -7      309.05      312.35     18.89 o 
   1  19  -7        6.71        4.02      5.73 o 
   3  19  -7        5.86        9.16      5.61 o 
   5  19  -7        5.25        0.18     11.97 o 
   7  19  -7      389.59      424.45     21.22 o 
   9  19  -7      119.21      112.77     13.33 o 
   0  20  -7      223.32      234.64     22.21 o 
   2  20  -7       79.90       95.32     10.32 o 
   4  20  -7      135.27      133.28     21.21 o 
   6  20  -7      212.97      259.10     48.47 o 
   8  20  -7      177.77      173.55     15.24 o 
   1  21  -7       18.07       18.53      6.77 o 
   3  21  -7      103.86      111.66     11.01 o 
   5  21  -7      322.52      353.79     19.91 o 
   7  21  -7      189.39      175.37     15.43 o 
   2  22  -7      306.67      332.68     17.03 o 
   4  22  -7      157.28      180.71     15.82 o 
   6  22  -7       48.64       34.29      9.29 o 
   3  23  -7        7.57       -2.24      6.30 o 
   5  23  -7       31.54       31.47     11.90 o 
  -6   0  -6      317.70      295.14     28.83 o 
  -4   0  -6     1924.44     1801.31     76.02 o 
  -2   0  -6     2171.08     2211.68     80.99 o 
   0   0  -6    10096.38     9726.39    243.22 o 
   2   0  -6      619.10      699.78     25.82 o 
   4   0  -6      686.59      741.12     24.09 o 
   6   0  -6      570.50      590.79     25.34 o 
   8   0  -6     2524.26     2508.64     78.66 o 
  10   0  -6     1302.78     1149.32     48.55 o 
  12   0  -6      625.98      679.87     39.98 o 
  -5   1  -6      160.84      147.97     17.45 o 
  -3   1  -6     1125.69     1112.91     39.01 o 
  -1   1  -6     3621.66     3443.11    143.36 o 
   1   1  -6      268.11      265.65      9.29 o 
   3   1  -6      588.64      587.47     13.74 o 
   5   1  -6     1833.27     1867.98     35.92 o 
   7   1  -6      142.61      127.78      6.70 o 
   9   1  -6     1305.97     1297.99     34.69 o 
  11   1  -6      398.83      459.37     21.69 o 
  -6   2  -6       16.46        8.87      9.58 o 
  -4   2  -6      257.28      277.82     20.37 o 
  -2   2  -6       48.49       48.93      9.98 o 
   0   2  -6       33.88       25.09      3.98 o 
   2   2  -6      320.29      342.62      8.02 o 
   4   2  -6      248.09      269.19     10.88 o 
   6   2  -6        7.02        9.09      3.09 o 
   8   2  -6      170.27      175.35     30.14 o 
  10   2  -6      171.01      138.06     13.47 o 
  12   2  -6      150.68      193.60     23.36 o 
  -5   3  -6      131.53      134.56     17.67 o 
  -3   3  -6      187.11      169.74     16.01 o 
  -1   3  -6     1311.72     1284.30     47.33 o 
   1   3  -6      458.26      493.92     21.46 o 
   3   3  -6      305.46      322.89     18.15 o 
   5   3  -6       64.02       55.81      7.50 o 
   7   3  -6     1332.21     1329.76     19.96 o 
   9   3  -6        2.97        3.49      2.73 o 
  11   3  -6       33.36       29.38     13.59 o 
  -6   4  -6      486.17      515.21     31.68 o 
  -4   4  -6      385.58      411.00     20.08 o 
  -2   4  -6      236.73      240.32     17.75 o 
   0   4  -6     1761.18     1688.73     32.12 o 
   2   4  -6     1420.22     1400.07     31.79 o 
   4   4  -6       62.58       53.32      4.97 o 
   6   4  -6      494.80      489.81     12.90 o 
   8   4  -6      551.31      542.18     15.01 o 
  10   4  -6      982.91      957.83     30.98 o 
  12   4  -6      257.15      240.55     25.64 o 
  -5   5  -6      136.46      154.50     18.73 o 
  -3   5  -6      967.41      912.32     50.22 o 
  -1   5  -6      821.69      811.17     31.64 o 
   1   5  -6     2014.62     1970.08     76.17 o 
   3   5  -6      282.23      276.05     12.74 o 
   5   5  -6     1752.66     1869.69     53.01 o 
   7   5  -6      454.06      441.97     19.89 o 
   9   5  -6     1465.14     1361.74     30.87 o 
  11   5  -6      516.00      576.42     34.95 o 
  -6   6  -6      157.59      173.86     36.90 o 
  -4   6  -6      245.89      230.00     21.39 o 
  -2   6  -6      872.25      830.92     32.15 o 
   0   6  -6      315.43      304.11     17.58 o 
   2   6  -6       66.68       72.67      7.43 o 
   4   6  -6      504.24      524.09     18.46 o 
   6   6  -6     1571.28     1549.79     33.67 o 
   8   6  -6      640.29      615.31     21.06 o 
  10   6  -6      415.48      408.82     34.08 o 
  12   6  -6      171.30      198.88     23.58 o 
  -5   7  -6       60.41       42.58     12.44 o 
  -3   7  -6      110.41      102.17     11.26 o 
  -1   7  -6      360.84      327.34     29.74 o 
   1   7  -6      658.25      643.04     21.23 o 
   3   7  -6      215.78      213.58     11.96 o 
   5   7  -6        6.60        6.03      3.70 o 
   7   7  -6      343.80      335.68     20.05 o 
   9   7  -6      149.78      154.27     19.73 o 
  11   7  -6       38.70       50.47     14.24 o 
  -6   8  -6      289.14      346.38     56.04 o 
  -4   8  -6      359.23      363.65     25.82 o 
  -2   8  -6      467.50      479.70     20.03 o 
   0   8  -6      755.39      768.45     54.47 o 
   2   8  -6      276.65      225.31     12.58 o 
   4   8  -6      786.29      767.17     32.40 o 
   6   8  -6     2314.90     2276.19     45.40 o 
   8   8  -6      188.26      165.08     11.12 o 
  10   8  -6      265.66      270.06     20.87 o 
  12   8  -6      101.27      101.53     18.88 o 
  -5   9  -6      582.86      602.25     34.17 o 
  -3   9  -6      218.65      213.57     19.91 o 
  -1   9  -6      752.32      660.95     31.08 o 
   1   9  -6     2056.75     2093.35     52.66 o 
   3   9  -6      174.04      165.98     11.29 o 
   5   9  -6      845.26      799.06     22.77 o 
   7   9  -6     2035.20     1998.97     43.92 o 
   9   9  -6      319.12      315.44     15.68 o 
  11   9  -6      123.01      127.59     19.11 o 
  -4  10  -6      240.28      298.86     33.96 o 
  -2  10  -6      842.30      801.40     34.14 o 
   0  10  -6      862.25      831.74     23.00 o 
   2  10  -6     1257.51     1314.19     46.49 o 
   4  10  -6     2344.75     2339.90     40.86 o 
   6  10  -6     1245.65     1216.84     30.59 o 
   8  10  -6      669.39      627.29     21.72 o 
  10  10  -6      422.66      450.52     19.49 o 
  12  10  -6      630.71      648.05     41.21 o 
  -5  11  -6       27.65       34.28     12.44 o 
  -3  11  -6       47.35       42.11     11.35 o 
  -1  11  -6       18.91       19.82      7.79 o 
   1  11  -6      443.48      440.81     15.94 o 
   3  11  -6      336.07      328.25     13.07 o 
   5  11  -6      397.54      419.52     16.61 o 
   7  11  -6      409.00      371.87     16.57 o 
   9  11  -6       63.84       67.47      9.22 o 
  11  11  -6        5.58        0.10      5.54 o 
  -4  12  -6      119.51      127.24     18.23 o 
  -2  12  -6      595.79      603.54     30.34 o 
   0  12  -6      625.90      574.48     23.86 o 
   2  12  -6      776.14      775.06     26.47 o 
   4  12  -6      569.73      532.75     13.96 o 
   6  12  -6      676.35      620.22     21.54 o 
   8  12  -6      259.92      283.26     15.24 o 
  10  12  -6       18.07       18.11      6.88 o 
  -5  13  -6      335.20      302.16     27.16 o 
  -3  13  -6      137.49      160.25     18.87 o 
  -1  13  -6     1486.78     1305.61     32.68 o 
   1  13  -6      212.83      212.40     12.15 o 
   3  13  -6      282.21      294.63     17.07 o 
   5  13  -6     1418.01     1416.32     46.38 o 
   7  13  -6      256.81      266.39     14.61 o 
   9  13  -6      204.68      216.38     18.31 o 
  11  13  -6      242.43      286.51     17.63 o 
  -4  14  -6      312.02      279.79     25.15 o 
  -2  14  -6      109.42      132.91     16.96 o 
   0  14  -6     1432.08     1349.68     32.70 o 
   2  14  -6      600.90      603.01     19.50 o 
   4  14  -6      241.40      242.99     11.64 o 
   6  14  -6      702.98      728.95     24.16 o 
   8  14  -6      742.54      719.36     44.29 o 
  10  14  -6      349.98      351.72     18.54 o 
  -3  15  -6       28.53       57.33     13.57 o 
  -1  15  -6      611.78      576.82     21.44 o 
   1  15  -6      223.61      235.54     13.22 o 
   3  15  -6      208.15      199.75     10.39 o 
   5  15  -6       53.07       60.41      7.23 o 
   7  15  -6      100.88       95.13     10.38 o 
   9  15  -6      196.60      167.53     24.45 o 
  -4  16  -6       21.04       17.77     10.92 o 
  -2  16  -6      119.40       91.54     15.37 o 
   0  16  -6       12.43       15.85      5.86 o 
   2  16  -6      246.26      245.38     13.29 o 
   4  16  -6       70.75       59.16      7.38 o 
   6  16  -6      451.18      430.52     19.05 o 
   8  16  -6       91.80       95.04     21.67 o 
  10  16  -6       81.47       76.65     11.40 o 
  -3  17  -6      143.88      162.86     20.46 o 
  -1  17  -6      126.56      114.28     11.37 o 
   1  17  -6        3.32        4.39      5.13 o 
   3  17  -6     1193.53     1160.88     27.99 o 
   5  17  -6      101.94       99.67     10.66 o 
   7  17  -6       87.72       84.62     10.42 o 
   9  17  -6       58.64       49.46      9.61 o 
  -2  18  -6       40.82       52.86      9.69 o 
   0  18  -6      181.32      172.03     13.14 o 
   2  18  -6      831.75      805.48     20.53 o 
   4  18  -6      187.52      189.41     11.70 o 
   6  18  -6      628.63      612.89     36.76 o 
   8  18  -6      316.01      290.94     22.56 o 
  -3  19  -6      284.34      304.04     26.67 o 
  -1  19  -6      572.59      625.41     23.93 o 
   1  19  -6       36.28       55.48      7.32 o 
   3  19  -6      184.56      197.49     15.91 o 
   5  19  -6      248.66      292.44     16.57 o 
   7  19  -6      258.06      223.39     34.15 o 
   9  19  -6       51.37       53.12     10.21 o 
  -2  20  -6        5.09        0.79      6.28 o 
   0  20  -6      215.12      241.82     12.81 o 
   2  20  -6      145.16      151.13     11.40 o 
   4  20  -6      331.53      297.75     17.02 o 
   6  20  -6      107.94      125.76     12.70 o 
   8  20  -6      294.14      301.97     20.91 o 
  -1  21  -6        7.03        8.19      7.01 o 
   1  21  -6      155.99      168.24     11.04 o 
   3  21  -6       93.37      108.01     11.96 o 
   5  21  -6        5.46        7.77      6.28 o 
   7  21  -6      269.15      240.17     16.95 o 
   0  22  -6       37.29       32.85      6.83 o 
   2  22  -6      132.42      137.03     11.56 o 
   4  22  -6      554.45      556.90     38.85 o 
   6  22  -6      188.58      153.30     14.24 o 
   1  23  -6       60.79       60.04      9.31 o 
   3  23  -6      443.24      476.64     23.00 o 
   5  23  -6      152.09      186.61     15.69 o 
   7  23  -6     1015.00     1018.50     75.41 o 
   0  24  -6       18.23       15.12      6.94 o 
   2  24  -6       46.31       66.81     11.22 o 
   4  24  -6      451.68      529.15     24.48 o 
   6  24  -6       22.97       28.10      8.52 o 
   3  25  -6      124.29      126.38     14.51 o 
  -7   1  -5       17.78       16.62      8.18 o 
  -5   1  -5     1400.86     1395.52     45.05 o 
  -3   1  -5       14.50       24.32      7.59 o 
  -1   1  -5     1478.58     1557.06     41.35 o 
   1   1  -5     1255.29     1280.32     18.21 o 
   3   1  -5      995.70     1094.65     21.12 o 
   5   1  -5      303.54      308.57     11.41 o 
   7   1  -5      481.63      451.80     11.34 o 
   9   1  -5       53.13       66.41      8.87 o 
  11   1  -5      210.84      235.05     16.61 o 
  -6   2  -5      876.46      920.93     46.32 o 
  -4   2  -5       23.97       23.96      7.98 o 
  -2   2  -5     1855.22     1768.73     54.40 o 
   0   2  -5     1966.45     2011.21     34.15 o 
   2   2  -5     1295.09     1313.21     20.56 o 
   4   2  -5     4500.22     4745.03     83.39 o 
   6   2  -5     1344.78     1335.86     18.96 o 
   8   2  -5     2685.00     2355.29    157.81 o 
  10   2  -5      949.45      923.19     30.21 o 
  12   2  -5      131.83      120.48     13.83 o 
  -7   3  -5      183.45      186.71     16.96 o 
  -5   3  -5      489.19      498.40     21.48 o 
  -3   3  -5     1946.69     1853.61     49.85 o 
  -1   3  -5     1282.10     1277.37     36.90 o 
   1   3  -5      433.42      423.14     18.79 o 
   3   3  -5     3845.86     3887.44     53.26 o 
   5   3  -5      959.70      967.37     18.08 o 
   7   3  -5     3431.26     3426.14     40.37 o 
   9   3  -5      531.99      460.16     19.33 o 
  11   3  -5      325.05      326.27     27.08 o 
  -6   4  -5      317.71      337.87     25.21 o 
  -4   4  -5       93.20       83.14      9.74 o 
  -2   4  -5     1688.25     1667.76     46.08 o 
   0   4  -5        8.58       11.27      3.29 o 
   2   4  -5      286.70      317.55     12.33 o 
   4   4  -5     1669.18     1790.83     33.61 o 
   6   4  -5     1368.53     1311.91     18.82 o 
   8   4  -5      688.13      642.96     16.32 o 
  10   4  -5       20.19        0.51      5.44 o 
  12   4  -5        9.05       -6.20      8.35 o 
  -7   5  -5       61.39       47.97     13.63 o 
  -5   5  -5      122.23      107.96     15.33 o 
  -3   5  -5      134.38      120.69     12.95 o 
  -1   5  -5      170.18      147.52     12.47 o 
   1   5  -5      277.58      328.42     12.88 o 
   3   5  -5      604.64      623.27     18.80 o 
   5   5  -5     1199.85     1262.28     22.21 o 
   7   5  -5       19.45       14.85      3.90 o 
   9   5  -5      293.77      291.31     13.70 o 
  11   5  -5      463.93      456.23     31.14 o 
  -6   6  -5      258.13      278.63     23.76 o 
  -4   6  -5      453.36      442.59     19.32 o 
  -2   6  -5     1624.09     1552.04     42.87 o 
   0   6  -5     1179.41     1138.98     36.36 o 
   2   6  -5     2063.66     2160.96     44.46 o 
   4   6  -5      159.43      151.40     11.91 o 
   6   6  -5     2187.86     2133.91     41.06 o 
   8   6  -5     1525.97     1547.33     48.02 o 
  10   6  -5      584.43      603.64     21.29 o 
  12   6  -5      159.79      126.02     20.36 o 
  -7   7  -5      528.35      506.68     32.01 o 
  -5   7  -5      631.76      648.49     32.34 o 
  -3   7  -5      503.07      466.65     18.89 o 
  -1   7  -5     1310.74     1242.56     40.59 o 
   1   7  -5     1435.47     1413.99     54.06 o 
   3   7  -5     1486.11     1461.55     43.82 o 
   5   7  -5     2110.48     2121.72     40.62 o 
   7   7  -5      320.11      286.06     16.85 o 
   9   7  -5      163.52      147.12     15.64 o 
  11   7  -5     1514.55     1529.23     61.57 o 
  -6   8  -5       51.54       29.73     11.12 o 
  -4   8  -5      787.28      785.96     34.23 o 
  -2   8  -5     1225.47     1271.58     31.78 o 
   0   8  -5      347.31      336.31     14.90 o 
   2   8  -5       89.68       59.41      6.76 o 
   4   8  -5      914.92      890.89     19.63 o 
   6   8  -5      575.15      559.97     18.02 o 
   8   8  -5     1079.86     1012.91     27.60 o 
  10   8  -5      564.66      543.48     21.27 o 
  12   8  -5      446.88      357.60     29.98 o 
  -7   9  -5      159.45      173.25     37.59 o 
  -5   9  -5      128.41      107.17     23.00 o 
  -3   9  -5      175.19      171.10     16.69 o 
  -1   9  -5      643.21      579.17     25.61 o 
   1   9  -5      567.59      586.50     16.73 o 
   3   9  -5      905.90      919.12     20.81 o 
   5   9  -5       11.55        5.24      3.65 o 
   7   9  -5     1540.35     1497.92     47.06 o 
   9   9  -5        8.68        5.48      5.48 o 
  11   9  -5      286.87      264.60     15.91 o 
  -6  10  -5      191.40      190.64     27.74 o 
  -4  10  -5       33.98       24.93      9.53 o 
  -2  10  -5     1638.31     1449.08     45.34 o 
   0  10  -5       84.44       89.29     15.01 o 
   2  10  -5      170.92      173.76     10.98 o 
   4  10  -5     1234.97     1175.88     20.38 o 
   6  10  -5      299.00      306.70     13.82 o 
   8  10  -5      139.40      143.65     10.86 o 
  10  10  -5      334.96      349.95     17.11 o 
  12  10  -5       53.98       49.50     15.84 o 
  -5  11  -5      518.76      474.37     32.67 o 
  -3  11  -5     1954.23     1861.23     55.49 o 
  -1  11  -5      982.33      907.89     33.41 o 
   1  11  -5      417.78      401.00     15.71 o 
   3  11  -5      997.85      964.44     29.89 o 
   5  11  -5     1191.10     1116.37     28.26 o 
   7  11  -5     1946.96     1837.40     40.62 o 
   9  11  -5     1024.47     1020.64     29.70 o 
  11  11  -5      203.36      227.56     42.14 o 
  -6  12  -5      270.75      198.90     40.65 o 
  -4  12  -5      312.93      267.79     28.86 o 
  -2  12  -5      638.58      560.29     27.36 o 
   0  12  -5      600.12      567.80     22.02 o 
   2  12  -5      450.55      431.84     14.70 o 
   4  12  -5      132.90      105.07      6.19 o 
   6  12  -5      941.92      947.15     26.40 o 
   8  12  -5      440.14      425.65     18.05 o 
  10  12  -5      186.30      175.44     13.66 o 
  -5  13  -5       60.94       64.67     14.12 o 
  -3  13  -5      203.18      196.70     18.81 o 
  -1  13  -5      660.70      588.13     27.28 o 
   1  13  -5       58.98       51.20      9.62 o 
   3  13  -5     2208.25     2173.05     33.19 o 
   5  13  -5      293.11      293.46     24.07 o 
   7  13  -5      499.57      476.94     28.21 o 
   9  13  -5      252.92      247.74     26.82 o 
  11  13  -5      165.76      163.98     14.13 o 
  -6  14  -5      167.11      146.79     21.15 o 
  -4  14  -5       44.02       43.39     11.66 o 
  -2  14  -5      144.53      111.48     14.74 o 
   0  14  -5      703.36      705.86     21.35 o 
   2  14  -5     1326.28     1354.11     29.96 o 
   4  14  -5     1544.63     1470.89     29.73 o 
   6  14  -5      585.37      584.64     20.89 o 
   8  14  -5       98.77      104.73     10.75 o 
  10  14  -5      110.29      122.69     14.69 o 
  -5  15  -5      142.37      139.99     19.74 o 
  -3  15  -5      259.86      230.90     20.95 o 
  -1  15  -5      301.83      274.82     20.10 o 
   1  15  -5      856.10      844.28     23.59 o 
   3  15  -5      738.43      728.31     16.91 o 
   5  15  -5       33.76       33.25      5.73 o 
   7  15  -5        6.78        5.06      4.94 o 
   9  15  -5      211.20      196.96     14.32 o 
  11  15  -5      210.41      203.21     16.07 o 
  -4  16  -5      344.46      308.43     25.35 o 
  -2  16  -5      757.43      697.95     32.69 o 
   0  16  -5      459.25      478.17     24.14 o 
   2  16  -5      652.65      643.82     17.66 o 
   4  16  -5     1551.40     1540.96     31.62 o 
   6  16  -5      962.99      885.29     27.45 o 
   8  16  -5      575.44      599.84     23.31 o 
  10  16  -5      187.82      197.89     39.85 o 
  -5  17  -5      196.58      248.07     48.97 o 
  -3  17  -5      450.37      429.68     27.53 o 
  -1  17  -5        8.35       10.44      5.29 o 
   1  17  -5       19.92       15.78      4.61 o 
   3  17  -5     1283.77     1246.60     32.94 o 
   5  17  -5       27.71       21.40      6.34 o 
   7  17  -5      457.87      492.88     27.04 o 
   9  17  -5      335.62      322.31     18.13 o 
  -4  18  -5       17.23       11.60      9.23 o 
  -2  18  -5       48.26       60.36     12.78 o 
   0  18  -5      311.53      325.41     15.75 o 
   2  18  -5      230.85      218.42     11.53 o 
   4  18  -5      254.22      236.54     14.82 o 
   6  18  -5        9.74        9.45      5.75 o 
   8  18  -5       68.43       60.39      9.93 o 
  10  18  -5        2.88       -3.81      6.11 o 
  -3  19  -5       27.64        9.85      8.47 o 
  -1  19  -5       35.48       32.49      7.59 o 
   1  19  -5      322.33      321.11     12.97 o 
   3  19  -5       12.96       11.54      4.78 o 
   5  19  -5      387.70      368.14     17.93 o 
   7  19  -5      225.54      240.44     15.95 o 
   9  19  -5      202.54      200.11     15.73 o 
  -4  20  -5      157.40      165.49     21.51 o 
  -2  20  -5       25.99       19.17      9.49 o 
   0  20  -5      309.71      309.37     13.24 o 
   2  20  -5     1030.95     1073.47     27.36 o 
   4  20  -5      243.16      212.10     14.53 o 
   6  20  -5      649.88      642.32     25.84 o 
   8  20  -5       18.88       14.13      9.67 o 
  -3  21  -5      307.17      317.68     44.20 o 
  -1  21  -5      164.37      143.67     10.47 o 
   1  21  -5      229.32      238.82     12.09 o 
   3  21  -5      198.83      169.83     18.52 o 
   5  21  -5       52.79       78.03     10.47 o 
   7  21  -5      101.11      108.35     12.32 o 
  -2  22  -5      493.28      543.59     19.51 o 
   0  22  -5       29.95       18.78      5.78 o 
   2  22  -5      198.49      182.09     27.94 o 
   4  22  -5      535.13      475.60     21.56 o 
   6  22  -5      158.36      183.17     15.12 o 
   8  22  -5      139.85      162.88     14.90 o 
  -1  23  -5       20.37        6.91      5.25 o 
   1  23  -5      115.75      117.65     10.99 o 
   3  23  -5       82.50       97.75     11.83 o 
   5  23  -5       62.00       59.63     13.23 o 
   7  23  -5      207.12      196.65     16.08 o 
   0  24  -5      236.15      252.85     13.73 o 
   2  24  -5      134.67      198.02     20.55 o 
   4  24  -5        8.69        7.03      6.63 o 
   6  24  -5       39.32       37.20     15.05 o 
   1  25  -5       13.80       11.99      7.36 o 
   3  25  -5      122.03      175.76     15.19 o 
   5  25  -5       93.53      100.39     13.06 o 
   2  26  -5       16.49       20.63      8.13 o 
   4  26  -5       17.36       17.36     10.21 o 
  -8   0  -4      920.07     1031.42     61.20 o 
  -6   0  -4      428.94      431.88     24.19 o 
  -4   0  -4      976.93      952.63     45.74 o 
  -2   0  -4     3177.96     3395.21     96.44 o 
   0   0  -4      104.71      100.44      5.03 o 
   2   0  -4     8566.01     8841.38    135.83 o 
   4   0  -4     4122.33     4242.00     96.21 o 
   6   0  -4     1830.94     1823.65     32.97 o 
   8   0  -4      670.88      603.91     22.59 o 
  10   0  -4     1116.44     1066.98     46.28 o 
  12   0  -4      928.90      890.67     46.89 o 
  -7   1  -4      394.36      405.53     21.07 o 
  -5   1  -4      859.32      884.09     51.82 o 
  -3   1  -4     1349.81     1365.90     54.88 o 
  -1   1  -4      260.02      257.98     13.80 o 
   1   1  -4      748.61      764.33     11.79 o 
   3   1  -4     2047.31     2198.42     36.72 o 
   5   1  -4      890.41      891.19     15.89 o 
   7   1  -4      136.53      126.50      5.35 o 
   9   1  -4      435.98      448.09     19.10 o 
  11   1  -4      208.30      204.76     15.74 o 
  -8   2  -4       65.69       73.98     14.87 o 
  -6   2  -4      325.84      336.13     17.50 o 
  -4   2  -4      731.08      755.37     21.47 o 
  -2   2  -4      733.22      798.16     18.89 o 
   0   2  -4      108.97      135.81     10.12 o 
   2   2  -4     2633.65     2747.89     38.00 o 
   4   2  -4      393.03      434.05     12.65 o 
   6   2  -4      580.15      573.10     10.42 o 
   8   2  -4     1136.06     1202.52     36.07 o 
  10   2  -4      167.99      135.92     12.74 o 
  12   2  -4       25.87       28.56     12.90 o 
  -7   3  -4       67.33       99.46     12.53 o 
  -5   3  -4       87.28      120.51     11.06 o 
  -3   3  -4      138.80      134.35     10.14 o 
  -1   3  -4      192.08      176.65      6.73 o 
   1   3  -4     1034.55     1177.00     21.61 o 
   3   3  -4     2486.77     2638.06     43.89 o 
   5   3  -4      189.31      199.63      6.42 o 
   7   3  -4       40.59       58.53      3.58 o 
   9   3  -4      716.99      738.37     18.38 o 
  11   3  -4       29.93       30.53     11.81 o 
  -8   4  -4      163.42      176.56     16.57 o 
  -6   4  -4      742.28      816.25     34.64 o 
  -4   4  -4      599.33      531.05     19.46 o 
  -2   4  -4     1493.70     1529.08     28.52 o 
   0   4  -4      447.70      429.29     28.87 o 
   2   4  -4     7869.93     8440.27    131.19 o 
   4   4  -4      220.82      217.28      7.14 o 
   6   4  -4     1668.01     1613.43     21.62 o 
   8   4  -4      374.21      377.25     23.72 o 
  10   4  -4     1933.73     1795.80     64.33 o 
  12   4  -4      176.50      178.01     22.60 o 
  -7   5  -4     1727.41     1711.23     56.08 o 
  -5   5  -4       99.07       93.82     10.25 o 
  -3   5  -4     1523.87     1470.63     26.58 o 
  -1   5  -4     1091.74     1089.32     30.87 o 
   1   5  -4     3597.48     3872.08     67.10 o 
   3   5  -4     2058.01     2177.13     44.58 o 
   5   5  -4     1496.13     1502.85     21.75 o 
   7   5  -4      612.13      603.06     15.13 o 
   9   5  -4     1051.13     1022.54     26.98 o 
  11   5  -4      617.33      619.64     36.69 o 
  -8   6  -4      147.02      204.29     22.14 o 
  -6   6  -4      694.08      673.87     32.76 o 
  -4   6  -4      354.40      355.86     19.35 o 
  -2   6  -4      859.48      863.74     17.70 o 
   0   6  -4      492.55      551.66     30.14 o 
   2   6  -4     1516.43     1715.34     35.50 o 
   4   6  -4     1350.84     1345.38     30.71 o 
   6   6  -4     1418.38     1369.11     38.42 o 
   8   6  -4      415.56      423.29     21.43 o 
  10   6  -4      340.40      317.13     19.61 o 
  12   6  -4      180.52      192.75     24.26 o 
  -7   7  -4       79.99      103.05     16.45 o 
  -5   7  -4      234.53      234.65     19.55 o 
  -3   7  -4      311.11      375.05     24.98 o 
  -1   7  -4      886.53      957.34     33.83 o 
   1   7  -4     1041.66     1206.31     28.39 o 
   3   7  -4      306.05      327.95     13.02 o 
   5   7  -4      105.95      140.04      8.31 o 
   7   7  -4      327.60      325.57     13.51 o 
   9   7  -4      339.20      316.33     14.92 o 
  11   7  -4       37.42       34.12     12.49 o 
  -8   8  -4        7.33        0.89      8.66 o 
  -6   8  -4      248.63      209.16     20.23 o 
  -4   8  -4      481.48      427.62     23.39 o 
  -2   8  -4       21.58       32.24      4.28 o 
   0   8  -4      267.92      248.86     14.25 o 
   2   8  -4      613.90      674.41     16.04 o 
   4   8  -4     2517.45     2537.86     41.98 o 
   6   8  -4     1947.84     1876.89     38.26 o 
   8   8  -4     1264.03     1225.37     30.33 o 
  10   8  -4      402.93      377.32     24.84 o 
  12   8  -4      147.14      171.99     22.71 o 
  -7   9  -4     1192.03     1243.77     48.65 o 
  -5   9  -4      109.26      122.54     15.50 o 
  -3   9  -4      523.27      470.62     17.49 o 
  -1   9  -4     1928.63     1976.53     50.38 o 
   1   9  -4     2221.39     2182.14     37.34 o 
   3   9  -4      938.56      906.14     16.14 o 
   5   9  -4      629.79      628.38     23.39 o 
   7   9  -4     2719.03     2582.37     50.28 o 
   9   9  -4      711.09      628.57     22.01 o 
  11   9  -4       31.95       36.44      8.23 o 
  -6  10  -4      256.13      258.52     36.92 o 
  -4  10  -4      493.07      500.83     26.14 o 
  -2  10  -4     1218.92     1116.99     36.57 o 
   0  10  -4     2723.93     2659.59     59.62 o 
   2  10  -4       86.96       82.99      6.22 o 
   4  10  -4     2608.90     2558.04     33.73 o 
   6  10  -4      130.11      153.20     19.63 o 
   8  10  -4      194.40      207.77     12.40 o 
  10  10  -4      635.48      606.77     23.69 o 
  -7  11  -4      244.13      295.66     40.32 o 
  -5  11  -4      370.71      375.51     24.84 o 
  -3  11  -4       97.20       97.07     20.59 o 
  -1  11  -4       71.27       67.63      9.98 o 
   1  11  -4      946.84      975.02     22.19 o 
   3  11  -4       52.48       59.21      5.70 o 
   5  11  -4      378.94      384.34     14.73 o 
   7  11  -4       31.55       35.99      6.62 o 
   9  11  -4      112.08       94.61     18.38 o 
  11  11  -4      101.49       94.06     11.31 o 
  -6  12  -4      955.48      937.79     41.78 o 
  -4  12  -4      689.93      651.29     30.84 o 
  -2  12  -4      628.34      622.16     27.11 o 
   0  12  -4      779.36      779.19     30.19 o 
   2  12  -4      258.06      271.51      9.12 o 
   4  12  -4      519.19      525.23     12.47 o 
   6  12  -4      416.81      416.98     25.71 o 
   8  12  -4      512.64      468.97     18.83 o 
  10  12  -4       57.65       52.26      8.97 o 
  -7  13  -4      164.07      142.35     20.34 o 
  -5  13  -4      311.10      263.77     22.57 o 
  -3  13  -4       48.47       56.87     11.10 o 
  -1  13  -4      538.72      461.95     28.99 o 
   1  13  -4      895.34      869.66     22.03 o 
   3  13  -4      100.97      115.23      6.33 o 
   5  13  -4     1182.84     1120.65     28.69 o 
   7  13  -4     1637.23     1599.32     37.77 o 
   9  13  -4      283.90      300.19     15.98 o 
  11  13  -4      133.24      137.83     13.26 o 
  -6  14  -4      290.60      310.62     25.97 o 
  -4  14  -4      718.18      740.00     34.10 o 
  -2  14  -4      110.32      118.13     14.07 o 
   0  14  -4      395.76      384.52     23.85 o 
   2  14  -4     2663.08     2540.39     37.09 o 
   4  14  -4      666.53      653.15     17.27 o 
   6  14  -4     1389.56     1331.20     42.35 o 
   8  14  -4      335.48      314.62     15.99 o 
  10  14  -4      140.81      137.85     12.77 o 
  -5  15  -4      301.07      310.43     24.96 o 
  -3  15  -4       92.52      100.57     14.51 o 
  -1  15  -4     1438.44     1446.31     43.81 o 
   1  15  -4     1971.24     1916.49     31.01 o 
   3  15  -4      422.48      412.09     11.81 o 
   5  15  -4      495.95      499.43     28.21 o 
   7  15  -4      365.02      359.31     16.70 o 
   9  15  -4       35.64       15.64      6.62 o 
  -6  16  -4      173.57      194.34     32.68 o 
  -4  16  -4       52.60       41.38     16.71 o 
  -2  16  -4      515.19      469.87     25.15 o 
   0  16  -4      193.37      175.23     11.18 o 
   2  16  -4     1091.73     1121.34     22.03 o 
   4  16  -4       82.51       79.33      9.56 o 
   6  16  -4       13.28        8.82      5.20 o 
   8  16  -4      222.34      211.84     14.30 o 
  10  16  -4      121.46      107.22     12.72 o 
  -5  17  -4        8.77       -1.36      6.20 o 
  -3  17  -4      119.06      107.19     15.47 o 
  -1  17  -4      846.69      820.25     38.26 o 
   1  17  -4      359.98      345.84     12.06 o 
   3  17  -4      791.88      749.31     25.31 o 
   5  17  -4       12.91       16.74      5.61 o 
   7  17  -4       24.64       31.74      8.17 o 
   9  17  -4      690.72      678.86     32.67 o 
  -4  18  -4      419.45      452.49     28.34 o 
  -2  18  -4      439.67      474.73     26.18 o 
   0  18  -4      154.44      149.90      8.97 o 
   2  18  -4     2811.72     2902.94     42.85 o 
   4  18  -4      367.62      381.77     59.50 o 
   6  18  -4      268.19      250.45     31.70 o 
   8  18  -4      246.71      246.00     30.09 o 
  10  18  -4      143.96      168.94     15.21 o 
  -5  19  -4      824.60      897.04     42.59 o 
  -3  19  -4      120.46      130.43     17.28 o 
  -1  19  -4      221.86      209.53     12.95 o 
   1  19  -4      892.33      898.87     20.90 o 
   3  19  -4      551.60      525.80     20.41 o 
   5  19  -4      676.11      659.14     23.68 o 
   7  19  -4      367.72      335.99     17.88 o 
   9  19  -4      201.95      191.99     15.57 o 
  -4  20  -4      266.14      286.07     34.29 o 
  -2  20  -4       19.92       31.11      7.31 o 
   0  20  -4       35.95       35.34      6.00 o 
   2  20  -4      797.51      835.22     22.74 o 
   4  20  -4      488.17      441.83     19.32 o 
   6  20  -4      155.42      157.42     34.17 o 
   8  20  -4      297.97      310.00     18.23 o 
  -3  21  -4       18.26       36.87     11.39 o 
  -1  21  -4       17.39        9.42      4.63 o 
   1  21  -4       60.17       48.81      6.47 o 
   3  21  -4        5.03        2.37      5.23 o 
   5  21  -4       67.86       44.54      8.65 o 
   7  21  -4       37.38       17.52      7.27 o 
  -4  22  -4      102.09      101.46     18.00 o 
  -2  22  -4       86.69       91.87     13.72 o 
   0  22  -4      372.33      376.11     14.49 o 
   2  22  -4       24.21       16.83      6.80 o 
   4  22  -4      695.56      745.28     35.20 o 
   6  22  -4       77.56       93.28     11.46 o 
   8  22  -4      247.56      253.29     17.54 o 
  -3  23  -4      181.39      193.31     21.78 o 
  -1  23  -4      178.82      166.20     11.02 o 
   1  23  -4      368.55      386.72     16.58 o 
   3  23  -4      239.09      220.08     45.73 o 
   5  23  -4      139.03      155.78     13.91 o 
   7  23  -4      314.21      328.51     18.98 o 
  -2  24  -4       10.25       11.29      7.05 o 
   0  24  -4      689.95      745.86     21.36 o 
   2  24  -4      713.21      749.42     36.04 o 
   4  24  -4      410.88      464.81     21.74 o 
   6  24  -4      118.51      120.32     13.01 o 
  -1  25  -4        2.34        1.79      4.94 o 
   1  25  -4      147.29      178.95     21.97 o 
   3  25  -4      171.93      173.89     23.83 o 
   5  25  -4      168.10      192.07     15.89 o 
   0  26  -4       97.97       98.45     15.43 o 
   2  26  -4       41.99       55.67     19.34 o 
   4  26  -4       76.67       66.40     13.84 o 
   1  27  -4      621.10      638.51     57.34 o 
   3  27  -4       75.27       79.59     11.99 o 
  -9   1  -3      100.14      108.02     16.62 o 
  -7   1  -3      328.68      323.29     11.87 o 
  -5   1  -3      461.32      466.15     14.96 o 
  -3   1  -3      889.46      935.05     27.86 o 
  -1   1  -3      369.49      343.24     14.16 o 
   1   1  -3      844.86      850.13     12.09 o 
   3   1  -3      196.79      197.61      7.28 o 
   5   1  -3     4544.46     4865.36     61.34 o 
   7   1  -3      126.39      158.77      5.60 o 
   9   1  -3      215.22      215.93     15.27 o 
  11   1  -3      123.66       93.88     11.93 o 
  -8   2  -3      862.99      885.80     26.11 o 
  -6   2  -3     1368.00     1330.44     35.46 o 
  -4   2  -3      206.13      183.71     12.67 o 
  -2   2  -3      598.13      621.79     15.56 o 
   0   2  -3     4223.59     4267.13     75.64 o 
   2   2  -3     2225.31     2244.45     33.91 o 
   4   2  -3     3653.78     3660.61     39.58 o 
   6   2  -3      241.55      245.10      7.18 o 
   8   2  -3     2333.84     2143.68     73.51 o 
  10   2  -3      596.64      521.60     22.17 o 
  12   2  -3      579.31      700.42     41.34 o 
  -9   3  -3      863.51      779.46     53.59 o 
  -7   3  -3      709.46      734.59     27.66 o 
  -5   3  -3      113.24      122.30      8.56 o 
  -3   3  -3      101.67       80.89      6.55 o 
  -1   3  -3     2136.37     2297.81     46.08 o 
   1   3  -3       77.25       88.10     11.55 o 
   3   3  -3     1400.01     1328.02     25.23 o 
   5   3  -3     3149.03     3209.83     35.94 o 
   7   3  -3      382.82      379.91      8.56 o 
   9   3  -3      742.28      684.54     17.77 o 
  11   3  -3      276.63      299.52     26.84 o 
  -8   4  -3      152.34      183.57     16.60 o 
  -6   4  -3      180.77      192.73     10.94 o 
  -4   4  -3      395.94      448.05     13.55 o 
  -2   4  -3     1034.89     1113.82     22.13 o 
   0   4  -3     2071.53     2075.92     42.99 o 
   2   4  -3      504.62      534.13     14.54 o 
   4   4  -3      675.14      731.57     11.66 o 
   6   4  -3     1126.45     1105.21     15.80 o 
   8   4  -3      108.26      109.75     16.87 o 
  10   4  -3      355.44      335.31     15.61 o 
  12   4  -3       94.08       74.63     17.45 o 
  -9   5  -3      168.06      200.95     23.80 o 
  -7   5  -3     1010.89     1042.14     44.08 o 
  -5   5  -3      306.52      321.25     12.40 o 
  -3   5  -3      288.75      293.76     10.13 o 
  -1   5  -3     9591.56    10380.12    162.46 o 
   1   5  -3     2144.93     2261.74     42.19 o 
   3   5  -3      957.23      950.92     17.26 o 
   5   5  -3     1117.20     1151.13     24.86 o 
   7   5  -3      971.18      989.69     25.19 o 
   9   5  -3      101.98       92.33      8.78 o 
  11   5  -3       30.47       26.62     11.52 o 
  -8   6  -3      312.91      318.61     24.52 o 
  -6   6  -3      151.47      152.24     16.05 o 
  -4   6  -3      178.22      183.92     10.83 o 
  -2   6  -3     1441.01     1463.11     24.06 o 
   0   6  -3      674.83      727.45     32.04 o 
   2   6  -3     3257.19     3282.25     57.24 o 
   4   6  -3      460.25      428.53     12.93 o 
   6   6  -3      363.81      392.47     13.75 o 
   8   6  -3     2278.90     2164.12     43.95 o 
  10   6  -3       44.92       57.62     10.49 o 
  12   6  -3      267.32      284.00     28.43 o 
  -7   7  -3       57.64       76.59     13.78 o 
  -5   7  -3      198.01      227.48     19.32 o 
  -3   7  -3      452.16      434.53     12.42 o 
  -1   7  -3     3245.97     3187.56     64.34 o 
   1   7  -3     5936.58     6164.74     82.78 o 
   3   7  -3      790.27      736.51     15.66 o 
   5   7  -3      347.87      321.36     15.83 o 
   7   7  -3     1660.13     1605.57     34.60 o 
   9   7  -3      848.17      852.89     49.88 o 
  11   7  -3      352.05      373.91     28.54 o 
  -8   8  -3     1515.05     1554.91     54.95 o 
  -6   8  -3       67.98       84.01     13.27 o 
  -4   8  -3      265.63      265.07     14.06 o 
  -2   8  -3      105.48      105.62      8.44 o 
   0   8  -3     7629.06     8034.11    134.50 o 
   2   8  -3      970.34     1070.16     19.91 o 
   4   8  -3     2448.68     2455.27     58.56 o 
   6   8  -3      274.28      300.56     12.54 o 
   8   8  -3     1600.72     1559.31     35.69 o 
  10   8  -3      169.93      178.96     13.83 o 
  -7   9  -3       52.31       71.29     14.15 o 
  -5   9  -3      271.72      251.65     19.14 o 
  -3   9  -3      274.18      302.47     18.62 o 
  -1   9  -3      414.34      388.37     28.26 o 
   1   9  -3      555.02      624.75     15.38 o 
   3   9  -3      506.76      524.49     10.66 o 
   5   9  -3      262.95      272.07     11.63 o 
   7   9  -3      592.98      578.10     19.00 o 
   9   9  -3      158.60      162.01     11.83 o 
  11   9  -3       49.99       53.83     10.52 o 
  -8  10  -3      224.44      240.56     23.57 o 
  -6  10  -3      190.83      179.42     18.30 o 
  -4  10  -3       34.13       22.55     10.67 o 
  -2  10  -3      469.39      398.44     19.57 o 
   0  10  -3       28.37       52.80     16.20 o 
   2  10  -3      298.06      285.72      8.15 o 
   4  10  -3      643.46      743.94     19.80 o 
   6  10  -3       23.83       12.09      4.47 o 
   8  10  -3       24.22       26.11      6.44 o 
  10  10  -3       96.26       87.90     10.30 o 
  -7  11  -3      273.43      266.66     28.72 o 
  -5  11  -3      700.65      617.56     29.57 o 
  -3  11  -3      698.67      711.47     21.13 o 
  -1  11  -3      763.07      744.23     25.85 o 
   1  11  -3      408.56      395.34     12.49 o 
   3  11  -3     1821.60     1837.29     25.89 o 
   5  11  -3       65.28       43.62      6.10 o 
   7  11  -3     2590.14     2429.62     48.67 o 
   9  11  -3      531.49      503.55     24.59 o 
  11  11  -3       82.51      110.02     28.96 o 
  -8  12  -3      200.49      224.24     23.36 o 
  -6  12  -3      312.47      342.82     62.09 o 
  -4  12  -3      399.24      383.49     16.68 o 
  -2  12  -3       99.13      101.90     11.57 o 
   0  12  -3     4268.62     4185.16     81.29 o 
   2  12  -3      586.78      577.09     12.79 o 
   4  12  -3      807.72      827.38     17.89 o 
   6  12  -3      677.95      636.26     27.93 o 
   8  12  -3      560.37      560.88     20.69 o 
  10  12  -3      433.38      422.38     37.29 o 
  -7  13  -3      497.75      552.01     32.05 o 
  -5  13  -3      133.81      135.79     17.58 o 
  -3  13  -3      441.78      425.12     22.64 o 
  -1  13  -3     1047.90     1046.07     43.57 o 
   1  13  -3     1040.74     1071.10     19.45 o 
   3  13  -3      540.88      542.59     12.24 o 
   5  13  -3      941.41      865.61     29.29 o 
   7  13  -3     2251.13     2241.24     47.07 o 
   9  13  -3      671.29      628.43     24.61 o 
  11  13  -3      189.10      195.24     32.09 o 
  -6  14  -3      144.41      122.76     17.46 o 
  -4  14  -3       10.02        9.69      6.73 o 
  -2  14  -3      206.09      196.54     17.33 o 
   0  14  -3       58.05       70.04      9.32 o 
   2  14  -3      797.99      796.16     20.24 o 
   4  14  -3       15.89       13.81      6.18 o 
   6  14  -3      390.17      412.59     22.71 o 
   8  14  -3      134.99      160.92     12.27 o 
  10  14  -3       32.30       23.88      7.83 o 
  -7  15  -3       89.69       87.28     30.64 o 
  -5  15  -3       26.68       47.31     11.77 o 
  -3  15  -3      354.61      343.42     21.02 o 
  -1  15  -3     3788.79     3683.94     77.43 o 
   1  15  -3      161.59      170.72      7.82 o 
   3  15  -3      555.69      554.75     13.09 o 
   5  15  -3      231.14      224.11     12.38 o 
   7  15  -3       79.17       71.66      8.84 o 
   9  15  -3      332.98      363.37     18.26 o 
  -6  16  -3      984.50     1021.27     43.95 o 
  -4  16  -3      930.38      901.45     37.20 o 
  -2  16  -3      265.64      257.35     18.71 o 
   0  16  -3     1410.40     1361.34     24.71 o 
   2  16  -3     1202.78     1183.12     21.75 o 
   4  16  -3      211.44      211.97     12.26 o 
   6  16  -3     1075.77      978.19     28.40 o 
   8  16  -3      348.52      328.67     28.55 o 
  10  16  -3      306.17      296.08     17.94 o 
  -7  17  -3      216.58      244.18     25.41 o 
  -5  17  -3      278.46      308.17     24.48 o 
  -3  17  -3      847.12      785.00     33.82 o 
  -1  17  -3      495.21      466.01     18.91 o 
   1  17  -3      283.10      259.64     10.48 o 
   3  17  -3      555.11      562.30     13.85 o 
   5  17  -3      852.88      790.83     24.80 o 
   7  17  -3      139.38      113.91     19.83 o 
   9  17  -3      286.51      281.88     17.23 o 
  -6  18  -3      392.10      457.59     31.65 o 
  -4  18  -3      237.29      249.18     21.63 o 
  -2  18  -3      326.07      309.67     14.26 o 
   0  18  -3     4281.14     4309.84     57.56 o 
   2  18  -3       28.52       35.33      4.94 o 
   4  18  -3      653.70      605.09     57.89 o 
   6  18  -3      835.74      793.59     25.85 o 
   8  18  -3       80.68       88.65     10.85 o 
  -5  19  -3       20.36       11.45      9.34 o 
  -3  19  -3      111.72      109.34     18.02 o 
  -1  19  -3      724.48      727.78     21.75 o 
   1  19  -3      372.10      361.38     14.34 o 
   3  19  -3       95.13       76.09      8.75 o 
   5  19  -3      245.10      232.23     15.76 o 
   7  19  -3        9.18       12.61      6.14 o 
   9  19  -3      107.56       95.98     12.10 o 
  -6  20  -3      674.75      755.71     40.21 o 
  -4  20  -3       23.42       10.98     14.94 o 
  -2  20  -3     1185.87     1161.89     35.80 o 
   0  20  -3      329.73      340.46     18.42 o 
   2  20  -3      910.03      919.65     23.15 o 
   4  20  -3      189.15      213.40     13.77 o 
   6  20  -3      503.23      458.09     20.04 o 
   8  20  -3        8.82       19.36      7.60 o 
  -5  21  -3      379.16      335.44     27.89 o 
  -3  21  -3      844.29      837.50     63.10 o 
  -1  21  -3     2151.98     2145.42     37.06 o 
   1  21  -3      261.80      267.32     14.05 o 
   3  21  -3      205.47      191.34     13.20 o 
   5  21  -3      441.09      426.96     19.43 o 
   7  21  -3      197.36      214.76     15.32 o 
  -4  22  -3      108.25      138.55     19.20 o 
  -2  22  -3      353.96      355.10     16.59 o 
   0  22  -3      580.48      618.61     20.73 o 
   2  22  -3      387.29      394.75     18.15 o 
   4  22  -3      183.89      203.97     14.55 o 
   6  22  -3       19.79        0.68      6.89 o 
   8  22  -3      115.97      129.92     16.03 o 
  -3  23  -3      103.04       91.11     15.76 o 
  -1  23  -3      317.31      306.58     13.42 o 
   1  23  -3      156.56      161.87     21.34 o 
   3  23  -3       18.29       19.48      6.87 o 
   5  23  -3      200.67      169.21     30.59 o 
   7  23  -3       36.91       43.20      9.38 o 
  -4  24  -3      185.42      208.23     22.90 o 
  -2  24  -3       56.36       60.89     13.14 o 
   0  24  -3      331.32      358.05     14.10 o 
   2  24  -3      111.47      112.84     18.34 o 
   4  24  -3      163.37      157.63     13.64 o 
   6  24  -3       70.24       68.75     10.98 o 
  -3  25  -3       92.28       78.01     20.13 o 
  -1  25  -3      571.13      651.30     20.07 o 
   1  25  -3      475.74      494.79     21.94 o 
   3  25  -3      273.20      323.05     18.14 o 
   5  25  -3       95.65       93.02     11.86 o 
  -2  26  -3      250.48      265.55     18.02 o 
   0  26  -3      424.58      496.40     22.59 o 
   2  26  -3       50.38       69.92     10.58 o 
   4  26  -3       44.94       72.51     11.12 o 
  -1  27  -3      343.15      375.98     24.54 o 
   1  27  -3      416.12      443.59     21.65 o 
   3  27  -3       71.06       80.32     11.90 o 
   0  28  -3      129.98      154.85     14.61 o 
   2  28  -3       94.88       93.94     13.69 o 
  -8   0  -2      736.95      826.56     27.21 o 
  -6   0  -2     2601.23     2624.25     49.47 o 
  -4   0  -2      406.75      353.59     22.78 o 
  -2   0  -2     4494.74     4580.01    110.72 o 
   0   0  -2    23221.11    22949.82    492.79 o 
   2   0  -2     3098.05     3139.72     68.48 o 
   4   0  -2     4195.27     4168.26     62.05 o 
   6   0  -2      579.84      514.14     14.11 o 
   8   0  -2      834.00      784.17     34.43 o 
  10   0  -2      295.64      262.67     22.84 o 
  -9   1  -2      187.10      195.48     13.52 o 
  -7   1  -2      930.59      984.88     19.93 o 
  -5   1  -2     1936.91     1917.61     32.50 o 
  -3   1  -2     2711.85     2856.46     55.59 o 
  -1   1  -2     1385.29     1380.28     30.00 o 
   1   1  -2      160.23      156.39      4.03 o 
   3   1  -2    10296.50    10111.45    100.71 o 
   5   1  -2     2775.60     3181.43     42.64 o 
   7   1  -2      932.37      903.89     15.19 o 
   9   1  -2       77.08       84.21      6.84 o 
  11   1  -2       86.65      103.63     18.03 o 
  -8   2  -2       60.63       64.38      7.50 o 
  -6   2  -2      494.02      533.85     14.53 o 
  -4   2  -2       82.37       92.78      6.28 o 
  -2   2  -2     2629.37     2790.26     41.97 o 
   0   2  -2     2513.89     2475.14     63.09 o 
   2   2  -2     2554.03     2598.20     41.19 o 
   4   2  -2     3722.96     3912.44     43.38 o 
   6   2  -2        8.59       10.08      2.06 o 
   8   2  -2      530.20      536.63     12.62 o 
  10   2  -2      237.35      211.64     21.27 o 
  -9   3  -2      775.25      820.85     29.83 o 
  -7   3  -2       16.37       17.62      4.59 o 
  -5   3  -2       29.73       26.36      4.66 o 
  -3   3  -2     3123.83     3360.12     44.81 o 
  -1   3  -2     1171.93     1208.69     20.57 o 
   1   3  -2     2517.08     2564.88     42.84 o 
   3   3  -2     1324.49     1307.92     14.11 o 
   5   3  -2      187.23      176.56      4.95 o 
   7   3  -2        9.81       18.79      2.78 o 
   9   3  -2       49.30       49.23      7.74 o 
  11   3  -2      186.88      176.89     21.36 o 
  -8   4  -2      119.15      110.69     13.29 o 
  -6   4  -2      658.32      680.63     18.64 o 
  -4   4  -2     2132.45     2087.76     32.75 o 
  -2   4  -2     6018.48     6240.42     72.46 o 
   0   4  -2    10307.29    10266.18    229.33 o 
   2   4  -2     5564.89     5283.97    106.23 o 
   4   4  -2     2652.77     2892.09     36.74 o 
   6   4  -2     4325.94     4406.28     55.18 o 
   8   4  -2      998.12     1008.71     25.83 o 
  10   4  -2       31.38       30.20      6.93 o 
  -9   5  -2      119.48      144.47     18.08 o 
  -7   5  -2      657.73      648.18     19.94 o 
  -5   5  -2     1864.75     1872.26     32.35 o 
  -3   5  -2      586.59      604.34     13.63 o 
  -1   5  -2     7808.04     7790.98     88.88 o 
   1   5  -2     2605.90     2586.20     36.27 o 
   3   5  -2     3733.62     3679.23     57.73 o 
   5   5  -2     1098.78     1162.48     24.41 o 
   7   5  -2     2310.24     2327.89     44.66 o 
   9   5  -2      210.95      228.35     23.30 o 
  11   5  -2      432.79      458.77     31.77 o 
  -8   6  -2       47.15       37.37      8.68 o 
  -6   6  -2      940.41     1003.39     29.57 o 
  -4   6  -2      579.43      627.93     15.34 o 
  -2   6  -2     1781.98     1906.99     37.47 o 
   0   6  -2      249.98      238.19     10.62 o 
   2   6  -2     1466.35     1470.75     19.23 o 
   4   6  -2      345.04      411.21     12.63 o 
   6   6  -2      332.49      317.23     12.34 o 
   8   6  -2      276.14      263.28     12.95 o 
  10   6  -2       81.49      100.20     10.12 o 
  -9   7  -2      304.07      316.09     25.12 o 
  -7   7  -2      344.98      326.01     17.16 o 
  -5   7  -2     1211.26     1239.05     24.57 o 
  -3   7  -2      587.91      634.28     14.19 o 
  -1   7  -2      236.38      279.14      9.54 o 
   1   7  -2     1932.05     1979.36     30.44 o 
   3   7  -2     1254.04     1296.01     25.74 o 
   5   7  -2      457.00      486.93     15.02 o 
   7   7  -2      603.08      576.50     40.03 o 
   9   7  -2       66.13       73.80      8.79 o 
  11   7  -2      330.98      290.82     27.89 o 
  -8   8  -2      309.62      312.87     51.82 o 
  -6   8  -2      133.11      144.40     11.70 o 
  -4   8  -2     1928.78     1951.54     31.56 o 
  -2   8  -2      894.32      994.86     22.21 o 
   0   8  -2       19.98       18.72      4.39 o 
   2   8  -2      893.90      964.68     16.89 o 
   4   8  -2     2108.84     2390.76     42.98 o 
   6   8  -2     1045.92     1005.97     24.70 o 
   8   8  -2      100.13      109.88     17.79 o 
  10   8  -2      112.11      109.73     10.81 o 
  -9   9  -2       86.52       81.66     36.71 o 
  -7   9  -2      988.68     1018.79     31.22 o 
  -5   9  -2     1233.48     1259.95     31.49 o 
  -3   9  -2      600.86      571.96     20.70 o 
  -1   9  -2     6425.80     6607.09    113.27 o 
   1   9  -2      675.25      591.01     14.06 o 
   3   9  -2     5822.79     5988.36     77.19 o 
   5   9  -2      220.90      197.90     10.61 o 
   7   9  -2     1697.15     1645.56     36.51 o 
   9   9  -2      850.66      915.61     27.40 o 
  11   9  -2      177.12      192.93     20.95 o 
  -8  10  -2      213.26      200.93     20.95 o 
  -6  10  -2       78.49       73.74      9.40 o 
  -4  10  -2     1671.22     1620.96     39.06 o 
  -2  10  -2     1519.20     1491.22     30.40 o 
   0  10  -2     2315.59     2257.52     45.88 o 
   2  10  -2     1407.18     1506.82     21.96 o 
   4  10  -2     1026.24     1000.59     23.74 o 
   6  10  -2      447.50      433.57     21.97 o 
   8  10  -2      975.42      929.02     29.79 o 
  10  10  -2      218.02      215.89     16.41 o 
  -9  11  -2       17.16       20.97     11.02 o 
  -7  11  -2       50.54       40.14     12.70 o 
  -5  11  -2      411.71      394.67     27.78 o 
  -3  11  -2       78.30       86.05      8.04 o 
  -1  11  -2     4887.33     4697.88     87.75 o 
   1  11  -2       93.39      104.73      6.51 o 
   3  11  -2      502.82      468.70     11.71 o 
   5  11  -2     1544.38     1471.87     32.32 o 
   7  11  -2       72.94       70.71      8.08 o 
   9  11  -2      136.27      132.59     11.41 o 
  11  11  -2      504.52      532.45     30.42 o 
  -8  12  -2      362.82      368.88     27.73 o 
  -6  12  -2       96.84       80.96     10.14 o 
  -4  12  -2      176.90      152.24     11.04 o 
  -2  12  -2       87.72      111.94     14.61 o 
   0  12  -2      902.29      976.18     25.30 o 
   2  12  -2     1371.45     1535.04     24.12 o 
   4  12  -2     1362.86     1428.45     31.29 o 
   6  12  -2       20.44       16.53      4.93 o 
   8  12  -2       34.38       45.37      7.78 o 
  10  12  -2      123.70      114.76     11.86 o 
  -7  13  -2      380.09      381.10     25.93 o 
  -5  13  -2      793.29      825.27     38.56 o 
  -3  13  -2      253.17      241.50     13.18 o 
  -1  13  -2      124.05      124.52     11.19 o 
   1  13  -2     1650.28     1643.34     25.07 o 
   3  13  -2      947.95      956.31     19.05 o 
   5  13  -2      228.89      213.95     15.51 o 
   7  13  -2      902.00      896.40     26.24 o 
   9  13  -2      486.43      555.77     45.06 o 
  -8  14  -2      161.36      202.60     22.50 o 
  -6  14  -2      967.35      924.28     53.65 o 
  -4  14  -2      225.54      238.06     14.15 o 
  -2  14  -2     3143.27     3013.73     71.44 o 
   0  14  -2       88.46       81.95      6.40 o 
   2  14  -2      168.13      150.19      6.64 o 
   4  14  -2     2794.13     2796.24     53.04 o 
   6  14  -2      454.61      415.44     16.73 o 
   8  14  -2      447.04      423.74     18.64 o 
  10  14  -2       97.66       95.41     11.82 o 
  -7  15  -2      143.45      150.72     19.21 o 
  -5  15  -2      184.96      207.62     15.36 o 
  -3  15  -2     1453.28     1482.50     44.59 o 
  -1  15  -2     1583.98     1522.91     30.28 o 
   1  15  -2      499.11      458.07     11.93 o 
   3  15  -2      401.66      416.54     12.22 o 
   5  15  -2      670.70      653.44     21.26 o 
   7  15  -2      251.84      218.67     13.66 o 
   9  15  -2      138.93      118.14     12.82 o 
  -8  16  -2      156.64      133.67     19.99 o 
  -6  16  -2       97.22      105.38     16.27 o 
  -4  16  -2       57.49       62.39     11.90 o 
  -2  16  -2     2898.19     2763.89     47.94 o 
   0  16  -2      521.28      557.12     14.01 o 
   2  16  -2      242.13      232.31      8.57 o 
   4  16  -2      847.41      798.75     23.37 o 
   6  16  -2      208.76      203.05     13.04 o 
   8  16  -2      332.07      320.73     16.75 o 
  10  16  -2       84.03      111.82     12.87 o 
  -7  17  -2       79.59       70.82     15.09 o 
  -5  17  -2       55.01       61.89     10.12 o 
  -3  17  -2      347.23      363.18     21.85 o 
  -1  17  -2     1371.76     1376.30     29.36 o 
   1  17  -2      568.67      538.73     13.75 o 
   3  17  -2      154.38      160.50     27.56 o 
   5  17  -2       76.90       91.73      9.07 o 
   7  17  -2      161.64      157.14     12.38 o 
   9  17  -2      224.79      243.76     16.36 o 
  -6  18  -2      394.80      354.92     26.60 o 
  -4  18  -2       27.84       33.22      9.64 o 
  -2  18  -2     2294.16     2306.04     42.60 o 
   0  18  -2      240.96      257.42     10.00 o 
   2  18  -2      273.50      307.51     10.33 o 
   4  18  -2      569.77      510.92     22.12 o 
   6  18  -2     1742.33     1687.58     40.73 o 
   8  18  -2     1077.52     1133.91     33.74 o 
  -7  19  -2        8.13       -2.28      7.57 o 
  -5  19  -2      887.99      955.37     40.87 o 
  -3  19  -2      936.64      967.76     42.08 o 
  -1  19  -2      263.83      292.84     13.28 o 
   1  19  -2      375.82      372.41     12.03 o 
   3  19  -2      353.26      316.89     15.14 o 
   5  19  -2     1162.48     1036.67     44.15 o 
   7  19  -2      235.80      215.64     40.22 o 
   9  19  -2      377.96      338.29     19.17 o 
  -6  20  -2      281.94      291.15     43.17 o 
  -4  20  -2      153.20      144.35     27.55 o 
  -2  20  -2      810.23      825.70     23.19 o 
   0  20  -2      752.28      747.48     18.21 o 
   2  20  -2       51.25       55.41      7.80 o 
   4  20  -2      467.84      440.62     18.52 o 
   6  20  -2       47.63       52.41      8.76 o 
   8  20  -2      138.31      115.29     12.60 o 
  -5  21  -2       37.57       43.71     15.45 o 
  -3  21  -2       89.97       66.85     13.01 o 
  -1  21  -2      135.91      142.52     10.52 o 
   1  21  -2       69.23       74.24      6.64 o 
   3  21  -2      157.26      136.53     14.42 o 
   5  21  -2      275.26      252.82     15.10 o 
   7  21  -2      218.21      183.92     14.46 o 
  -6  22  -2      313.44      309.43     70.21 o 
  -4  22  -2       89.62       77.71     14.78 o 
  -2  22  -2        5.22        9.10      5.27 o 
   0  22  -2      724.44      765.79     19.22 o 
   2  22  -2      281.46      268.46     25.28 o 
   4  22  -2      568.64      459.96     27.91 o 
   6  22  -2       89.24       96.33     11.03 o 
   8  22  -2      265.49      253.68     17.49 o 
  -5  23  -2      275.34      254.53     24.75 o 
  -3  23  -2      140.18      138.60     17.72 o 
  -1  23  -2      265.02      256.05     11.86 o 
   1  23  -2      184.85      177.04     11.28 o 
   3  23  -2      295.19      288.16     20.20 o 
   5  23  -2      687.29      582.27     30.09 o 
   7  23  -2      228.98      223.11     17.89 o 
  -4  24  -2      546.47      597.84     34.13 o 
  -2  24  -2      422.87      461.75     27.04 o 
   0  24  -2      150.40      139.78     14.72 o 
   2  24  -2      160.04      177.10     13.40 o 
   4  24  -2      446.94      412.74     19.77 o 
   6  24  -2      637.90      677.73     35.17 o 
  -3  25  -2       43.57       22.89     10.37 o 
  -1  25  -2      113.73      124.27      9.51 o 
   1  25  -2       97.77       92.24     10.86 o 
   3  25  -2       69.61       57.16     23.66 o 
   5  25  -2       25.65       44.01      9.23 o 
  -2  26  -2      223.06      230.85     16.53 o 
   0  26  -2       66.30       78.11      9.16 o 
   2  26  -2       82.90       82.75     10.67 o 
   4  26  -2      339.85      345.23     22.91 o 
  -1  27  -2      519.61      587.94     43.97 o 
   1  27  -2      397.06      432.41     20.89 o 
   3  27  -2      108.38      124.36     12.96 o 
   0  28  -2      118.67      119.31     12.89 o 
   2  28  -2      123.11      141.83     20.08 o 
  -9   1  -1      444.16      468.98     16.23 o 
  -7   1  -1      548.58      569.03     15.41 o 
  -5   1  -1      526.91      560.04     14.45 o 
  -3   1  -1     1538.09     1599.50     33.99 o 
  -1   1  -1     3925.00     3850.58    112.31 o 
   1   1  -1     1728.49     1705.76     26.62 o 
   3   1  -1     2145.66     2231.02     24.86 o 
   5   1  -1     4703.03     5075.46     64.97 o 
   7   1  -1      873.90      867.25     21.63 o 
   9   1  -1        6.18        5.27      4.38 o 
 -10   2  -1      729.79      817.81     71.30 o 
  -8   2  -1     2022.69     2108.19     36.25 o 
  -6   2  -1      703.38      648.57     16.90 o 
  -4   2  -1     3426.75     3510.02     58.51 o 
  -2   2  -1     2104.06     2075.17     30.65 o 
   0   2  -1      993.26      980.01     27.98 o 
   2   2  -1    30874.50    30422.65    278.30 o 
   4   2  -1     3117.28     3141.03     34.95 o 
   6   2  -1     1683.22     1713.54     23.22 o 
   8   2  -1     2566.13     2559.44     39.03 o 
  10   2  -1      386.23      426.38     29.09 o 
  -9   3  -1      818.41      880.46     28.16 o 
  -7   3  -1     3417.87     3494.05     47.18 o 
  -5   3  -1      337.18      351.86     16.83 o 
  -3   3  -1     1998.82     2014.33     32.77 o 
  -1   3  -1     4779.91     4710.74     54.00 o 
   1   3  -1    12432.72    12344.74    126.88 o 
   3   3  -1     5371.44     5666.77     66.38 o 
   5   3  -1     2211.83     2300.24     27.91 o 
   7   3  -1      503.85      520.86     12.61 o 
   9   3  -1      143.72      135.25     10.41 o 
  11   3  -1      285.37      312.21     27.31 o 
 -10   4  -1      197.89      222.07     15.06 o 
  -8   4  -1      226.93      219.38     13.83 o 
  -6   4  -1      104.12       96.47      7.08 o 
  -4   4  -1     2133.29     2120.31     45.08 o 
  -2   4  -1      310.94      291.65      8.28 o 
   0   4  -1    35827.01    34046.43    523.79 o 
   2   4  -1    16493.84    16341.26    227.83 o 
   4   4  -1     1726.23     1844.29     33.26 o 
   6   4  -1      317.92      320.37      8.86 o 
   8   4  -1      192.35      181.15     16.56 o 
  10   4  -1      788.82      822.77     26.30 o 
  -9   5  -1      217.20      256.67     18.74 o 
  -7   5  -1      318.54      321.56     15.18 o 
  -5   5  -1      342.32      323.52     15.74 o 
  -3   5  -1     1039.72     1077.64     26.49 o 
  -1   5  -1    12927.46    12675.79    195.53 o 
   1   5  -1     1969.91     2014.37     24.15 o 
   3   5  -1     1140.62     1185.87     22.66 o 
   5   5  -1     1447.62     1523.77     30.18 o 
   7   5  -1       11.11        6.76      4.03 o 
   9   5  -1      198.02      215.51     17.06 o 
  11   5  -1        2.41       -0.23      9.49 o 
 -10   6  -1      169.36      180.52     16.41 o 
  -8   6  -1      119.43      122.43     12.03 o 
  -6   6  -1     3153.66     3067.30     52.25 o 
  -4   6  -1      891.53      937.32     20.21 o 
  -2   6  -1     1044.92     1046.09     18.56 o 
   0   6  -1     3999.27     3871.64     65.79 o 
   2   6  -1     6107.35     6207.77     76.91 o 
   4   6  -1     1497.91     1531.37     29.64 o 
   6   6  -1     1810.85     1840.90     49.69 o 
   8   6  -1       26.54       36.92      8.58 o 
  10   6  -1      220.85      226.41     14.39 o 
  -9   7  -1      350.89      341.58     19.90 o 
  -7   7  -1     1161.93     1150.35     29.83 o 
  -5   7  -1     1894.09     1791.23     33.52 o 
  -3   7  -1      269.50      237.18      7.93 o 
  -1   7  -1      304.41      276.84     11.18 o 
   1   7  -1     6912.69     6916.44     73.67 o 
   3   7  -1      992.78     1000.58     23.19 o 
   5   7  -1     2405.72     2418.93     43.83 o 
   7   7  -1     1793.94     1774.70     37.86 o 
   9   7  -1      935.34      931.85     31.46 o 
  11   7  -1      331.04      327.23     18.14 o 
 -10   8  -1       47.22       54.37     16.81 o 
  -8   8  -1      390.76      390.82     19.51 o 
  -6   8  -1     1057.86     1021.47     33.92 o 
  -4   8  -1        8.55        9.24      3.47 o 
  -2   8  -1      288.07      297.92     13.03 o 
   0   8  -1     2984.28     2925.83     41.27 o 
   2   8  -1      782.56      752.26     13.47 o 
   4   8  -1     1356.70     1316.20     27.21 o 
   6   8  -1      410.92      404.31     14.94 o 
   8   8  -1      114.82      112.31      9.65 o 
  10   8  -1      797.96      809.60     40.66 o 
  -9   9  -1      254.61      275.14     32.25 o 
  -7   9  -1      371.31      364.02     21.42 o 
  -5   9  -1     1287.83     1339.41     37.86 o 
  -3   9  -1      961.04      994.96     39.87 o 
  -1   9  -1     1415.96     1560.64     50.12 o 
   1   9  -1     1987.05     2204.35     27.97 o 
   3   9  -1     2154.60     2251.67     40.64 o 
   5   9  -1      320.23      312.61     12.40 o 
   7   9  -1      518.86      518.20     38.75 o 
   9   9  -1      270.30      263.09     15.12 o 
  11   9  -1       65.35       75.17     14.92 o 
  -8  10  -1      183.03      220.72     23.43 o 
  -6  10  -1       62.14       65.71     10.64 o 
  -4  10  -1     1029.37     1010.49     36.38 o 
  -2  10  -1      887.69      939.69     26.62 o 
   0  10  -1      189.62      206.75     16.48 o 
   2  10  -1     5159.48     5331.81     89.02 o 
   4  10  -1      122.66      134.19     10.09 o 
   6  10  -1       45.56       34.99      5.79 o 
   8  10  -1       24.53       15.14      5.55 o 
  10  10  -1        4.63        4.29      5.92 o 
  -9  11  -1      536.24      574.12     25.98 o 
  -7  11  -1      389.54      391.86     23.04 o 
  -5  11  -1     2364.37     2228.71     54.46 o 
  -3  11  -1     1495.62     1454.34     37.75 o 
  -1  11  -1     1950.36     1890.82     36.97 o 
   1  11  -1     4524.40     4605.41     53.62 o 
   3  11  -1     4134.30     4279.21     69.95 o 
   5  11  -1      502.06      500.22     16.60 o 
   7  11  -1      318.28      335.33     15.05 o 
   9  11  -1      157.74      161.96     28.24 o 
  -8  12  -1      183.37      205.96     16.51 o 
  -6  12  -1     1451.36     1372.04     43.12 o 
  -4  12  -1      518.79      496.59     25.44 o 
  -2  12  -1        5.84        9.08      6.84 o 
   0  12  -1     1667.08     1659.01     33.73 o 
   2  12  -1     1180.54     1135.33     20.33 o 
   4  12  -1      372.35      342.74     13.20 o 
   6  12  -1     1271.80     1262.17     30.76 o 
   8  12  -1        7.21        4.99      4.99 o 
  10  12  -1      351.20      322.49     30.34 o 
  -9  13  -1      142.24      152.10     32.38 o 
  -7  13  -1      418.06      407.32     24.05 o 
  -5  13  -1      327.62      340.98     22.46 o 
  -3  13  -1     1156.20     1122.88     33.62 o 
  -1  13  -1      436.05      480.94     25.20 o 
   1  13  -1       62.54       58.55      4.26 o 
   3  13  -1      583.77      610.03     12.75 o 
   5  13  -1      495.85      476.93     16.85 o 
   7  13  -1      511.32      518.83     19.48 o 
   9  13  -1      760.66      801.60     27.09 o 
  -8  14  -1       97.21      100.37     13.13 o 
  -6  14  -1      798.80      757.37     31.63 o 
  -4  14  -1     2557.65     2602.78     60.99 o 
  -2  14  -1      385.04      390.69     14.67 o 
   0  14  -1      144.33      147.96      7.74 o 
   2  14  -1        9.11        9.52      2.99 o 
   4  14  -1      176.04      157.54     13.26 o 
   6  14  -1     1116.03     1076.78     29.05 o 
   8  14  -1       61.32       66.89      9.24 o 
  10  14  -1      127.18      109.19     12.41 o 
  -9  15  -1       80.73       90.64     17.23 o 
  -7  15  -1      213.86      222.98     35.61 o 
  -5  15  -1      381.50      404.06     34.95 o 
  -3  15  -1      206.60      200.91     11.92 o 
  -1  15  -1     3337.61     3256.74     59.69 o 
   1  15  -1      356.13      386.97     10.43 o 
   3  15  -1        7.03        2.22      3.48 o 
   5  15  -1      686.65      661.09     21.03 o 
   7  15  -1      692.74      744.93     24.63 o 
   9  15  -1       17.75        5.00      6.23 o 
  -8  16  -1      227.33      192.75     27.88 o 
  -6  16  -1      667.85      666.53     30.70 o 
  -4  16  -1     3407.20     3316.73    102.72 o 
  -2  16  -1      978.90      962.15     25.83 o 
   0  16  -1      166.62      162.25      7.43 o 
   2  16  -1     1926.56     1947.35     32.64 o 
   4  16  -1     1040.95     1011.89     26.88 o 
   6  16  -1      759.70      704.81     27.80 o 
   8  16  -1      533.54      530.64     33.79 o 
  -7  17  -1      581.69      582.23     30.76 o 
  -5  17  -1      452.45      474.64     43.46 o 
  -3  17  -1      730.87      715.96     22.57 o 
  -1  17  -1      532.33      511.86     32.26 o 
   1  17  -1      226.04      204.99      8.17 o 
   3  17  -1      532.54      519.90     18.15 o 
   5  17  -1      227.55      247.10     34.03 o 
   7  17  -1       51.04       48.09     13.36 o 
   9  17  -1       19.61       19.62      7.62 o 
  -8  18  -1      328.35      305.90     41.18 o 
  -6  18  -1       25.49       21.98      9.66 o 
  -4  18  -1      544.74      585.87     40.52 o 
  -2  18  -1      125.75      127.81     25.06 o 
   0  18  -1      249.41      224.16      9.16 o 
   2  18  -1      189.34      182.09     11.03 o 
   4  18  -1      168.29      151.21     10.90 o 
   6  18  -1      165.44      139.21     12.56 o 
   8  18  -1      187.52      172.64     29.27 o 
  -7  19  -1      180.04      195.15     24.18 o 
  -5  19  -1      301.18      279.99     31.73 o 
  -3  19  -1      233.14      236.66     17.44 o 
  -1  19  -1      869.64      928.64     23.02 o 
   1  19  -1      165.05      179.10     10.56 o 
   3  19  -1       38.98       31.26      9.94 o 
   5  19  -1      230.05      219.66     13.66 o 
   7  19  -1      180.06      219.51     15.11 o 
   9  19  -1        3.16       -1.96      6.29 o 
  -6  20  -1      780.94      764.60     58.04 o 
  -4  20  -1       24.46       37.48     14.08 o 
  -2  20  -1      767.04      774.59     21.55 o 
   0  20  -1     1676.91     1665.01     28.85 o 
   2  20  -1       16.68       33.44      8.22 o 
   4  20  -1     1105.13     1085.50     30.28 o 
   6  20  -1      260.91      265.96     15.38 o 
   8  20  -1       42.77       34.14      8.80 o 
  -7  21  -1      109.50      115.51     19.16 o 
  -5  21  -1      106.33      114.21     16.67 o 
  -3  21  -1      472.89      478.36     26.22 o 
  -1  21  -1      374.14      391.81     15.02 o 
   1  21  -1      117.22       94.31     13.54 o 
   3  21  -1      577.05      600.03     21.49 o 
   5  21  -1      433.60      442.36     19.42 o 
   7  21  -1      286.52      248.49     16.57 o 
  -6  22  -1        4.02       -2.20      7.43 o 
  -4  22  -1      300.67      317.26     24.02 o 
  -2  22  -1      178.80      184.56     11.52 o 
   0  22  -1       85.17       73.47      6.77 o 
   2  22  -1      807.54      784.37     25.02 o 
   4  22  -1      690.74      672.83     24.11 o 
   6  22  -1       68.90       56.77      9.53 o 
  -5  23  -1       12.25       14.99      9.20 o 
  -3  23  -1      118.22       96.39     20.06 o 
  -1  23  -1      348.74      339.59     14.63 o 
   1  23  -1      315.49      326.83     16.03 o 
   3  23  -1      260.90      245.93     14.83 o 
   5  23  -1      430.38      403.94     21.22 o 
   7  23  -1      139.00      158.67     15.95 o 
  -4  24  -1       39.41       37.64     12.01 o 
  -2  24  -1       18.67       23.37      9.33 o 
   0  24  -1      924.15      853.73     27.31 o 
   2  24  -1      301.40      289.99     15.89 o 
   4  24  -1      127.55      120.63     11.78 o 
   6  24  -1       21.41       13.42      6.80 o 
  -5  25  -1       29.45       18.49     10.94 o 
  -3  25  -1       86.26       92.14     24.63 o 
  -1  25  -1      531.39      533.58     19.06 o 
   1  25  -1      221.48      212.21     15.04 o 
   3  25  -1      607.61      563.42     22.90 o 
   5  25  -1        2.97        5.41      6.41 o 
  -4  26  -1       83.92       72.93     20.20 o 
  -2  26  -1       80.73       86.31     11.17 o 
   0  26  -1       12.69       29.91      9.77 o 
   2  26  -1       74.28       76.87     10.43 o 
   4  26  -1      344.32      367.01     19.61 o 
  -3  27  -1      142.29      136.23     19.21 o 
  -1  27  -1       21.99        9.10     10.91 o 
   1  27  -1      190.99      180.99     14.88 o 
   3  27  -1      140.85      144.91     13.70 o 
  -2  28  -1       28.02       52.32     15.80 o 
   0  28  -1      116.32       92.94     18.57 o 
   2  28  -1      158.25      157.44     16.36 o 
   1  29  -1      417.16      512.62     61.05 o 
 -10   0   0      243.04      276.88     33.76 o 
  -8   0   0     1727.89     1838.74     49.63 o 
  -6   0   0     2936.35     2955.31     61.59 o 
  -4   0   0     2653.50     2725.06     73.76 o 
  -2   0   0     3873.78     3876.24     89.30 o 
   2   0   0     3844.79     3851.39     46.23 o 
   4   0   0     2734.09     2809.91     45.30 o 
   6   0   0     2894.28     2844.61     51.66 o 
   8   0   0     1691.73     1761.30     51.01 o 
 -11   1   0      309.93      326.36     27.48 o 
  -9   1   0      419.78      440.89     19.87 o 
  -7   1   0        9.53       13.79      4.64 o 
  -5   1   0      648.42      598.99     16.41 o 
  -3   1   0     6139.90     6114.25     81.82 o 
  -1   1   0     4124.10     4159.06     64.61 o 
   1   1   0     4059.12     4020.22     41.54 o 
   3   1   0     6196.04     6178.89     63.35 o 
   5   1   0      642.07      605.47     12.79 o 
   7   1   0       13.58       13.72      4.78 o 
   9   1   0      419.61      434.53     16.22 o 
 -10   2   0        7.79       -2.92      6.21 o 
  -8   2   0      722.70      721.27     20.40 o 
  -6   2   0      219.08      255.83     12.62 o 
  -4   2   0      261.90      279.05     13.36 o 
  -2   2   0     2352.52     2371.43     42.68 o 
   0   2   0       75.34       71.24      2.03 o 
   2   2   0     2362.73     2397.00     30.38 o 
   4   2   0      263.17      251.75     16.01 o 
   6   2   0      217.71      227.43      8.56 o 
   8   2   0      730.97      736.02     17.40 o 
 -11   3   0      156.70      176.72     21.48 o 
  -9   3   0       48.05       45.97      8.95 o 
  -7   3   0      110.36       96.38      8.85 o 
  -5   3   0       35.60       36.13      5.56 o 
  -3   3   0     1629.48     1579.83     53.04 o 
  -1   3   0     2680.55     2666.67     44.69 o 
   1   3   0     2637.50     2602.60     32.25 o 
   3   3   0     1623.85     1628.00     28.22 o 
   5   3   0       35.52       42.53      4.85 o 
   7   3   0      112.88      111.85      8.57 o 
   9   3   0       50.33       51.26     17.74 o 
 -10   4   0      517.81      543.71     27.50 o 
  -8   4   0     1025.23     1039.29     28.09 o 
  -6   4   0     1224.28     1281.07     28.34 o 
  -4   4   0     2201.81     2175.37     46.34 o 
  -2   4   0     4509.42     4373.15     49.76 o 
   0   4   0     7206.13     7156.09    103.83 o 
   2   4   0     4559.91     4418.48     53.67 o 
   4   4   0     2184.22     2224.34     38.46 o 
   6   4   0     1240.21     1299.02     28.57 o 
   8   4   0     1025.60     1021.64     27.48 o 
  10   4   0      509.99      558.66     30.43 o 
 -11   5   0      405.26      444.85     28.12 o 
  -9   5   0      455.55      443.16     24.84 o 
  -7   5   0     1460.85     1461.69     27.12 o 
  -5   5   0     2676.24     2629.79     56.63 o 
  -3   5   0      910.80      832.82     27.57 o 
  -1   5   0    14654.11    14536.98    222.02 o 
   1   5   0    14701.32    14467.54    145.17 o 
   3   5   0      914.82      845.76     17.91 o 
   5   5   0     2736.21     2688.05     46.95 o 
   7   5   0     1410.21     1335.92     31.66 o 
   9   5   0      457.37      473.52     45.27 o 
  11   5   0      398.85      496.22     33.43 o 
 -10   6   0       20.33       10.87      8.60 o 
  -8   6   0       39.95       29.81     15.04 o 
  -6   6   0      913.74      939.71     19.03 o 
  -4   6   0      786.88      798.78     17.24 o 
  -2   6   0     3954.24     3996.39     70.89 o 
   0   6   0     5195.27     5030.72     75.77 o 
   2   6   0     4004.38     4110.10     61.92 o 
   4   6   0      813.88      817.84     19.20 o 
   6   6   0      885.55      907.16     23.39 o 
   8   6   0       42.74       43.26      7.30 o 
  10   6   0       19.73       15.51     15.19 o 
  -9   7   0        9.74       -1.68      6.44 o 
  -7   7   0      615.63      580.74     19.14 o 
  -5   7   0      122.58      109.50     11.58 o 
  -3   7   0      534.65      585.78     19.49 o 
  -1   7   0     7328.68     7382.55    109.32 o 
   1   7   0     7323.96     7310.18    106.32 o 
   3   7   0      535.61      589.02     14.99 o 
   5   7   0      123.13      106.29      7.51 o 
   7   7   0      614.30      557.11     42.07 o 
   9   7   0        9.92        4.16      5.36 o 
 -10   8   0      635.46      688.71     34.34 o 
  -8   8   0       57.18       47.94     10.41 o 
  -6   8   0      592.12      580.43     24.33 o 
  -4   8   0     1855.48     1908.25     44.57 o 
  -2   8   0     3651.75     3703.89     68.24 o 
   0   8   0      606.54      565.29     13.98 o 
   2   8   0     3654.28     3747.25     91.91 o 
   4   8   0     1853.07     1921.77     36.19 o 
   6   8   0      571.75      566.59     18.06 o 
   8   8   0       51.30       47.34      9.14 o 
  10   8   0      633.90      701.99     39.65 o 
  -9   9   0      815.02      813.13     35.51 o 
  -7   9   0      303.31      287.35     19.28 o 
  -5   9   0     2634.46     2562.05     58.48 o 
  -3   9   0     2303.29     2310.70     50.50 o 
  -1   9   0     3860.12     3850.78     61.87 o 
   1   9   0     3831.67     3797.17     59.72 o 
   3   9   0     2303.08     2288.19     40.73 o 
   5   9   0     2634.62     2649.31     48.15 o 
   7   9   0      297.44      298.21     13.95 o 
   9   9   0      797.29      828.78     26.94 o 
 -10  10   0       53.90       56.91     21.32 o 
  -8  10   0     1801.32     1631.44     50.92 o 
  -6  10   0      819.39      824.31     30.28 o 
  -4  10   0     1937.39     1920.45     45.93 o 
  -2  10   0     1766.90     1764.11     31.56 o 
   0  10   0       34.80       46.21     15.75 o 
   2  10   0     1820.57     1853.71     33.63 o 
   4  10   0     1961.04     1845.64     36.35 o 
   6  10   0      810.95      791.31     22.84 o 
   8  10   0     1807.95     1813.04     41.29 o 
  10  10   0       58.07       55.40      9.90 o 
  -9  11   0      138.48      143.88     17.57 o 
  -7  11   0      147.56      137.92     19.84 o 
  -5  11   0       84.07       81.01     10.47 o 
  -3  11   0      247.25      259.36     14.46 o 
  -1  11   0     1286.34     1243.05     26.37 o 
   1  11   0     1280.30     1251.76     25.36 o 
   3  11   0      255.94      278.73     18.79 o 
   5  11   0       89.57       84.25     10.57 o 
   7  11   0      154.05      141.08     10.49 o 
   9  11   0      133.12      113.29     11.44 o 
 -10  12   0      213.48      192.63     23.46 o 
  -8  12   0      256.70      245.16     19.98 o 
  -6  12   0     2181.30     2073.87     55.25 o 
  -4  12   0       76.26       69.23      9.66 o 
  -2  12   0      419.03      467.86     14.92 o 
   0  12   0      150.70      188.91      9.00 o 
   2  12   0      419.68      477.94     10.64 o 
   4  12   0       79.47       67.81     11.81 o 
   6  12   0     2170.36     2176.32     44.45 o 
   8  12   0      261.37      268.13     14.83 o 
  10  12   0      214.76      239.97     16.65 o 
  -9  13   0      461.60      503.21     29.38 o 
  -7  13   0      159.95      151.73     16.03 o 
  -5  13   0     1519.69     1435.55     51.11 o 
  -3  13   0      798.42      846.68     21.90 o 
  -1  13   0     1900.01     2092.55     40.22 o 
   1  13   0     1853.68     2058.30     38.38 o 
   3  13   0      800.92      836.58     21.52 o 
   5  13   0     1515.03     1461.04     33.28 o 
   7  13   0      156.89      155.26     18.15 o 
   9  13   0      453.96      487.98     21.44 o 
  -8  14   0      189.94      169.37     18.16 o 
  -6  14   0      709.65      682.87     29.58 o 
  -4  14   0      359.46      369.07     14.18 o 
  -2  14   0      760.87      724.44     19.81 o 
   0  14   0     3996.29     4214.10     58.63 o 
   2  14   0      758.75      696.11     14.68 o 
   4  14   0      376.61      369.10     14.42 o 
   6  14   0      683.16      644.29     21.59 o 
   8  14   0      190.88      217.54     23.31 o 
  -9  15   0      333.85      348.19     64.94 o 
  -7  15   0       58.40       51.28     11.41 o 
  -5  15   0       97.11       76.94     11.69 o 
  -3  15   0      246.36      246.93     15.21 o 
  -1  15   0      286.72      283.68     34.31 o 
   1  15   0      291.69      283.33     35.99 o 
   3  15   0      254.36      230.02     11.38 o 
   5  15   0      104.17       91.86      8.63 o 
   7  15   0       64.12       62.07      8.73 o 
   9  15   0      327.30      321.08     17.79 o 
  -8  16   0      173.19      147.25     17.67 o 
  -6  16   0      167.27      156.78     16.38 o 
  -4  16   0      135.42      162.36     14.98 o 
  -2  16   0       23.17       26.49      4.92 o 
   0  16   0       60.23       40.97      5.50 o 
   2  16   0       22.18       22.37      4.98 o 
   4  16   0      138.01      142.34     15.57 o 
   6  16   0      167.87      135.67     11.02 o 
   8  16   0      174.66      142.55     12.59 o 
  -9  17   0       79.87      101.25     17.44 o 
  -7  17   0      334.96      358.37     24.77 o 
  -5  17   0      145.29      179.86     16.88 o 
  -3  17   0      160.53      181.34     25.29 o 
  -1  17   0       77.03       68.13      8.10 o 
   1  17   0       77.89       84.88      8.87 o 
   3  17   0      157.25      155.09     10.24 o 
   5  17   0      139.48      167.63     11.64 o 
   7  17   0      335.09      316.84     16.78 o 
   9  17   0       78.37       81.28     11.66 o 
  -8  18   0      698.58      690.37     35.63 o 
  -6  18   0     1382.73     1359.63     47.21 o 
  -4  18   0      108.77      111.26     20.31 o 
  -2  18   0      306.43      334.69     14.36 o 
   0  18   0      461.99      448.09     16.02 o 
   2  18   0      295.00      286.83     13.25 o 
   4  18   0       97.84       82.26      8.69 o 
   6  18   0     1391.78     1398.55     36.12 o 
   8  18   0      701.80      745.47     27.24 o 
  -7  19   0      257.63      236.76     22.03 o 
  -5  19   0      332.43      241.69     29.78 o 
  -3  19   0      338.36      355.60     15.36 o 
  -1  19   0       10.91        9.75      4.67 o 
   1  19   0       11.28        7.72      4.41 o 
   3  19   0      348.64      351.48     15.58 o 
   5  19   0      317.70      294.94     25.81 o 
   7  19   0      273.73      283.36     16.62 o 
  -8  20   0       62.04       86.89     20.27 o 
  -6  20   0      438.00      404.91     39.90 o 
  -4  20   0      117.91      105.62     20.94 o 
  -2  20   0      192.54      197.50     12.25 o 
   0  20   0     1553.19     1507.66     34.71 o 
   2  20   0      201.17      220.35     12.41 o 
   4  20   0      124.68      126.47     14.99 o 
   6  20   0      425.61      378.57     24.30 o 
   8  20   0       61.57       75.02     11.08 o 
  -7  21   0       48.42       94.88     24.20 o 
  -5  21   0        4.51        4.81     11.12 o 
  -3  21   0       40.59       25.32     12.39 o 
  -1  21   0       50.05       60.42      7.62 o 
   1  21   0       49.48       53.57      9.03 o 
   3  21   0       40.56       40.27      7.31 o 
   5  21   0        4.36        4.50      6.34 o 
   7  21   0       48.32       59.26     10.01 o 
  -6  22   0        5.56        6.00     10.10 o 
  -4  22   0       54.70       22.91     12.65 o 
  -2  22   0      440.20      419.90     18.21 o 
   0  22   0      316.51      370.57     16.14 o 
   2  22   0      439.25      391.24     17.13 o 
   4  22   0       51.80       46.87     10.48 o 
   6  22   0        6.72        3.07      5.59 o 
  -5  23   0      536.38      582.32     46.17 o 
  -3  23   0      139.21      121.29     23.20 o 
  -1  23   0        3.86        7.27      5.10 o 
   1  23   0        4.82       -1.55      4.88 o 
   3  23   0      142.06      145.26     12.17 o 
   5  23   0      520.69      539.67     22.58 o 
  -6  24   0       16.02        6.81     11.74 o 
  -4  24   0      123.45      145.65     26.87 o 
  -2  24   0      252.86      267.49     31.17 o 
   0  24   0      561.13      554.01     21.06 o 
   2  24   0      262.85      249.11     14.83 o 
   4  24   0      117.03      120.14     11.77 o 
   6  24   0       13.79       10.12      6.96 o 
  -5  25   0       74.61       93.17     24.04 o 
  -3  25   0       84.26      116.48     24.28 o 
  -1  25   0      203.11      200.54     21.64 o 
   1  25   0      203.16      228.84     14.31 o 
   3  25   0       87.25       95.93     11.23 o 
   5  25   0       72.80       83.56     11.28 o 
  -4  26   0      151.63      171.02     30.37 o 
  -2  26   0       30.56       27.86     12.80 o 
   0  26   0      443.89      392.20     20.79 o 
   2  26   0       29.35       22.65      7.26 o 
   4  26   0      152.07      158.69     13.94 o 
  -3  27   0       56.18       52.46     18.49 o 
  -1  27   0      158.09      210.63     23.89 o 
   1  27   0      163.47      145.43     12.76 o 
   3  27   0       51.37       47.40     12.13 o 
  -2  28   0      288.89      288.98     28.67 o 
   0  28   0       64.02       63.35     16.39 o 
   2  28   0      292.55      299.53     20.39 o 
  -1  29   0       72.83       63.31     16.78 o 
   1  29   0       68.49       69.33     11.43 o 
 -11   1   1      149.33      123.75     38.66 o 
  -9   1   1        8.49        0.53      4.82 o 
  -7   1   1      858.45      856.98     20.04 o 
  -5   1   1     4723.06     5131.82     72.79 o 
  -3   1   1     2167.22     2246.25     33.11 o 
  -1   1   1     1777.69     1687.93     42.73 o 
   1   1   1     3867.05     3697.91    104.56 o 
   3   1   1     1552.35     1600.88     17.78 o 
   5   1   1      510.07      532.85      9.59 o 
   7   1   1      567.38      601.15     18.17 o 
   9   1   1      459.41      436.95     24.94 o 
 -10   2   1      375.78      381.53     25.98 o 
  -8   2   1     2620.06     2657.03     43.47 o 
  -6   2   1     1657.04     1709.14     32.69 o 
  -4   2   1     3062.81     3155.19     46.52 o 
  -2   2   1    31107.13    29931.93    374.04 o 
   0   2   1     1020.89     1007.54     10.56 o 
   2   2   1     2084.95     1918.77    107.92 o 
   4   2   1     3402.57     3420.09     60.37 o 
   6   2   1      691.71      626.76     14.71 o 
   8   2   1     2025.28     2141.96     62.26 o 
 -11   3   1      281.90      287.76     25.30 o 
  -9   3   1      158.15      179.06     13.70 o 
  -7   3   1      516.82      531.06     17.17 o 
  -5   3   1     2193.56     2280.31     38.05 o 
  -3   3   1     5492.20     5712.65     78.35 o 
  -1   3   1    12467.82    12125.47    199.06 o 
   1   3   1     4864.47     4748.99     97.84 o 
   3   3   1     2039.41     1998.63     24.06 o 
   5   3   1      311.43      312.73     11.47 o 
   7   3   1     3394.19     3420.99     69.59 o 
   9   3   1      814.60      906.24     38.13 o 
 -10   4   1      783.38      805.74     29.15 o 
  -8   4   1      189.46      195.65     16.10 o 
  -6   4   1      309.21      324.32     12.09 o 
  -4   4   1     1757.24     1889.43     30.84 o 
  -2   4   1    16496.61    16404.56    200.76 o 
   0   4   1    35822.07    33877.69    681.88 o 
   2   4   1      324.43      283.36     19.90 o 
   4   4   1     2124.60     2207.10     27.08 o 
   6   4   1       97.94       77.53      7.18 o 
   8   4   1      235.69      241.25     13.27 o 
  10   4   1      197.84      236.91     21.54 o 
 -11   5   1        2.83        4.81     12.57 o 
  -9   5   1      199.83      197.96     17.36 o 
  -7   5   1       10.54        5.43      4.38 o 
  -5   5   1     1458.61     1526.23     28.27 o 
  -3   5   1     1126.57     1147.51     28.03 o 
  -1   5   1     1975.51     1979.18     23.34 o 
   1   5   1    12977.95    12771.06    259.29 o 
   3   5   1     1042.42     1079.18     14.96 o 
   5   5   1      336.82      318.72     10.08 o 
   7   5   1      324.04      330.10     14.49 o 
   9   5   1      217.14      250.07     14.83 o 
 -10   6   1      227.64      234.50     23.32 o 
  -8   6   1       22.00       17.42      7.53 o 
  -6   6   1     1821.69     1828.05     34.33 o 
  -4   6   1     1486.12     1579.70     37.27 o 
  -2   6   1     6207.40     6381.93     67.46 o 
   0   6   1     4034.19     3898.44     57.06 o 
   2   6   1     1017.24     1031.72     13.72 o 
   4   6   1      894.50      925.62     19.62 o 
   6   6   1     3152.66     3018.01     55.09 o 
   8   6   1      126.26      129.48     10.72 o 
  10   6   1      175.74      180.00     14.27 o 
 -11   7   1      339.36      345.87     22.09 o 
  -9   7   1      913.32      887.06     35.80 o 
  -7   7   1     1814.45     1780.96     48.23 o 
  -5   7   1     2405.29     2398.59     65.83 o 
  -3   7   1     1030.44     1072.64     14.11 o 
  -1   7   1     6879.44     6788.26    125.62 o 
   1   7   1      277.59      259.67     10.02 o 
   3   7   1      268.79      219.34      5.34 o 
   5   7   1     1892.49     1793.49     29.73 o 
   7   7   1     1160.40     1190.05     29.95 o 
   9   7   1      348.72      342.53     19.28 o 
 -10   8   1      798.47      761.74     35.28 o 
  -8   8   1      106.25      109.92     35.21 o 
  -6   8   1      417.05      405.99     13.44 o 
  -4   8   1     1363.90     1297.41     34.46 o 
  -2   8   1      750.87      723.29     16.00 o 
   0   8   1     3057.69     3011.47     45.68 o 
   2   8   1      271.21      296.87      5.88 o 
   4   8   1        5.43        4.50      2.45 o 
   6   8   1     1045.23      983.10     30.13 o 
   8   8   1      391.79      376.14     17.13 o 
  10   8   1       53.30       48.79     12.97 o 
 -11   9   1       65.95       66.38     21.46 o 
  -9   9   1      270.19      344.73     23.37 o 
  -7   9   1      512.80      454.80     23.14 o 
  -5   9   1      325.00      316.75     16.85 o 
  -3   9   1     2147.83     2337.54     34.68 o 
  -1   9   1     2001.64     2230.93     30.67 o 
   1   9   1     1412.10     1538.72     23.16 o 
   3   9   1      961.45     1012.76     18.60 o 
   5   9   1     1277.68     1287.47     29.45 o 
   7   9   1      373.18      363.77     16.03 o 
   9   9   1      251.70      263.01     15.68 o 
 -10  10   1        3.54        4.22      8.01 o 
  -8  10   1       27.69       28.74      9.09 o 
  -6  10   1       49.67       62.12     10.14 o 
  -4  10   1      117.31      137.74      5.83 o 
  -2  10   1     5168.72     5413.54     59.84 o 
   0  10   1      179.39      166.64      6.95 o 
   2  10   1      910.17      949.71     13.50 o 
   4  10   1     1040.07     1002.62     21.65 o 
   6  10   1       61.98       56.59      7.27 o 
   8  10   1      186.91      170.48     19.93 o 
  -9  11   1      151.15      148.27     17.23 o 
  -7  11   1      313.34      282.65     33.56 o 
  -5  11   1      507.78      505.01     22.28 o 
  -3  11   1     4188.08     4344.00     60.16 o 
  -1  11   1     4481.52     4656.32     68.53 o 
   1  11   1     1991.27     1944.94     28.65 o 
   3  11   1     1514.51     1455.80     24.86 o 
   5  11   1     2345.91     2205.98     43.76 o 
   7  11   1      390.85      387.55     16.82 o 
   9  11   1      527.75      587.86     23.58 o 
 -10  12   1      354.28      336.70     29.40 o 
  -8  12   1        6.44        5.21      6.72 o 
  -6  12   1     1267.81     1269.69     40.10 o 
  -4  12   1      355.94      336.88     19.96 o 
  -2  12   1     1193.94     1199.15     19.16 o 
   0  12   1     1689.88     1643.45     34.28 o 
   2  12   1        2.75        6.22      2.60 o 
   4  12   1      495.13      468.59     31.31 o 
   6  12   1     1464.38     1495.63     34.79 o 
   8  12   1      182.23      188.48     13.49 o 
  -9  13   1      744.06      709.09     37.56 o 
  -7  13   1      516.49      532.67     36.52 o 
  -5  13   1      490.88      484.44     22.96 o 
  -3  13   1      562.16      596.77     15.84 o 
  -1  13   1       61.26       56.34      6.94 o 
   1  13   1      446.84      515.83     19.39 o 
   3  13   1     1131.47     1120.61     26.11 o 
   5  13   1      321.92      316.83     14.15 o 
   7  13   1      418.92      446.42     31.54 o 
   9  13   1      149.96      147.14     18.87 o 
 -10  14   1      126.16      129.58     18.53 o 
  -8  14   1       61.92       57.49     17.70 o 
  -6  14   1     1115.07     1167.94     39.40 o 
  -4  14   1      175.52      180.83      7.92 o 
  -2  14   1        9.34       10.00      3.53 o 
   0  14   1      143.70      148.50      6.41 o 
   2  14   1      386.45      404.82      9.08 o 
   4  14   1     2557.99     2525.50     48.91 o 
   6  14   1      799.99      775.93     24.20 o 
   8  14   1       97.25      113.93     11.59 o 
  -9  15   1       20.75       20.33      9.96 o 
  -7  15   1      697.21      705.00     32.38 o 
  -5  15   1      677.43      642.83     28.43 o 
  -3  15   1        9.29        6.84      6.19 o 
  -1  15   1      354.36      360.16     16.34 o 
   1  15   1     3311.46     3260.99     56.40 o 
   3  15   1      219.29      197.21     11.87 o 
   5  15   1      390.02      384.18     16.19 o 
   7  15   1      214.56      195.01     13.40 o 
   9  15   1       82.68       95.97     16.88 o 
  -8  16   1      538.52      549.21     30.20 o 
  -6  16   1      728.40      703.86     31.42 o 
  -4  16   1     1034.06     1031.76     35.88 o 
  -2  16   1     1941.68     2067.28     41.14 o 
   0  16   1      149.72      161.75     19.80 o 
   2  16   1     1001.32      939.68     35.95 o 
   4  16   1     3358.61     3266.46    127.11 o 
   6  16   1      698.83      701.64     39.73 o 
   8  16   1      228.53      208.58     21.24 o 
  -9  17   1       16.01        8.18      9.32 o 
  -7  17   1       45.57       56.52     11.99 o 
  -5  17   1      220.39      218.89     18.19 o 
  -3  17   1      520.53      512.60     16.93 o 
  -1  17   1      230.10      217.40     13.48 o 
   1  17   1      548.54      528.56     24.20 o 
   3  17   1      737.78      744.28     22.07 o 
   5  17   1      437.11      421.40     17.54 o 
   7  17   1      576.66      558.29     22.56 o 
  -8  18   1      189.65      149.10     22.99 o 
  -6  18   1      161.37      133.16     16.27 o 
  -4  18   1      162.68      143.48     22.15 o 
  -2  18   1      190.09      199.83     11.31 o 
   0  18   1      249.27      223.74     11.03 o 
   2  18   1      124.35      140.05      9.69 o 
   4  18   1      535.75      544.82     19.72 o 
   6  18   1       27.69       42.83      9.28 o 
   8  18   1      327.48      315.15     25.89 o 
  -9  19   1        3.56        2.03      9.48 o 
  -7  19   1      184.23      178.10     19.71 o 
  -5  19   1      225.93      213.03     28.25 o 
  -3  19   1       38.07       33.49     12.80 o 
  -1  19   1      164.91      204.95     13.98 o 
   1  19   1      876.36      881.79     24.60 o 
   3  19   1      233.02      223.77     12.43 o 
   5  19   1      306.68      299.24     15.33 o 
   7  19   1      176.12      183.80     20.80 o 
  -8  20   1       44.54       43.77     13.10 o 
  -6  20   1      262.17      258.72     32.04 o 
  -4  20   1     1086.52     1063.48     57.95 o 
  -2  20   1       20.46       38.49      7.47 o 
   0  20   1     1675.39     1670.83     36.68 o 
   2  20   1      756.98      708.44     22.51 o 
   4  20   1       21.23       22.56      6.72 o 
   6  20   1      792.65      817.92     79.91 o 
  -7  21   1      279.14      243.50     23.17 o 
  -5  21   1      420.92      410.85     37.38 o 
  -3  21   1      577.44      500.63     39.20 o 
  -1  21   1      106.01      101.81      8.90 o 
   1  21   1      358.64      314.66     14.90 o 
   3  21   1      465.79      481.29     19.03 o 
   5  21   1      117.05      116.70     14.66 o 
   7  21   1      111.88      128.54     18.77 o 
  -6  22   1       68.14       54.85     18.73 o 
  -4  22   1      686.18      787.88     50.31 o 
   0  22   1       85.55      100.44      9.29 o 
   2  22   1      185.10      181.67     16.39 o 
   4  22   1      293.27      290.77     26.55 o 
   6  22   1        4.83        5.04      7.97 o 
  -7  23   1      140.78       96.42     25.22 o 
  -5  23   1      427.20      466.44     41.49 o 
  -1  23   1      314.32      311.39     14.90 o 
   1  23   1      350.45      314.55     21.00 o 
   3  23   1      117.09      122.64     11.17 o 
   5  23   1       12.78       12.74     12.74 o 
  -6  24   1       19.33       37.68     17.34 o 
  -4  24   1      129.22      166.91     28.12 o 
   0  24   1      924.96      914.27     27.26 o 
   2  24   1       20.15       19.11      6.73 o 
   4  24   1       37.30       45.46      8.79 o 
  -5  25   1        1.90       -2.81      9.93 o 
  -1  25   1      217.87      234.57     22.46 o 
   1  25   1      533.11      555.65     21.34 o 
   3  25   1       89.79      106.24     12.06 o 
   5  25   1       30.29       37.53     12.40 o 
  -2  26   1       72.10       84.30     16.46 o 
   0  26   1       11.14       15.48      6.32 o 
   2  26   1       76.47       82.83     10.55 o 
   4  26   1       84.15      114.03     12.36 o 
  -1  27   1      185.78      181.09     21.47 o 
   1  27   1       23.11       19.37      7.20 o 
   3  27   1      138.94      166.09     14.14 o 
  -2  28   1      157.59      135.37     20.73 o 
   0  28   1      116.17      133.06     19.55 o 
   2  28   1       27.63       29.84      8.94 o 
  -1  29   1      406.56      461.88     33.66 o 
 -12   0   2     1217.31     1408.59     78.58 o 
 -10   0   2      306.99      241.72     30.19 o 
  -8   0   2      834.34      763.24     27.64 o 
  -6   0   2      576.64      530.12     19.07 o 
  -4   0   2     4149.27     4027.82     71.03 o 
  -2   0   2     3121.06     3092.68     74.85 o 
   0   0   2    23294.13    22850.26    453.02 o 
   2   0   2     4493.06     4384.55     66.97 o 
   4   0   2      415.46      379.48     12.31 o 
   6   0   2     2638.39     2600.97     48.29 o 
 -11   1   2       78.15       65.41     14.64 o 
  -9   1   2       78.10       91.60     10.11 o 
  -7   1   2      927.63      899.77     19.95 o 
  -5   1   2     2830.02     3215.30     48.52 o 
  -3   1   2    10208.85     9888.26    222.83 o 
  -1   1   2      169.58      161.49      3.95 o 
   1   1   2     1438.10     1440.58     20.39 o 
   3   1   2     2724.42     2784.54     37.99 o 
   5   1   2     1932.39     1849.92     40.49 o 
   7   1   2      963.81      973.73     36.74 o 
 -12   2   2       47.36       53.28     17.87 o 
 -10   2   2      241.75      217.16     20.57 o 
  -8   2   2      526.00      523.38     15.90 o 
  -6   2   2        8.68       14.66      3.92 o 
  -4   2   2     3742.02     3858.96     54.77 o 
  -2   2   2     2534.34     2593.09     42.97 o 
   0   2   2     2497.41     2498.14     31.61 o 
   2   2   2     2620.01     2775.24     31.55 o 
   4   2   2       82.72       82.42      4.30 o 
   6   2   2      501.24      504.44     13.69 o 
   8   2   2       59.35       63.14     11.56 o 
 -11   3   2      179.51      171.76     20.91 o 
  -9   3   2       53.69       39.68      7.95 o 
  -7   3   2       11.14       18.69      4.22 o 
  -5   3   2      185.99      209.33      7.98 o 
  -3   3   2     1350.36     1277.52     28.83 o 
  -1   3   2     2517.98     2504.09     32.46 o 
   1   3   2     1192.88     1229.01     15.28 o 
   3   3   2     3139.97     3329.37     54.55 o 
   5   3   2       32.85       27.12      3.87 o 
   7   3   2       18.72        8.98      6.62 o 
   9   3   2      789.60      765.42     36.20 o 
 -10   4   2       37.80       31.48      7.96 o 
  -8   4   2     1001.70      996.55     51.27 o 
  -6   4   2     4308.09     4346.09     64.98 o 
  -4   4   2     2734.17     2913.95     61.47 o 
  -2   4   2     5536.23     5263.51     82.55 o 
   0   4   2    10139.63    10300.14    103.53 o 
   2   4   2     6050.42     6038.13    223.04 o 
   4   4   2     2117.18     2039.03     26.65 o 
   6   4   2      683.62      726.69     14.49 o 
   8   4   2      130.67      133.42     15.58 o 
 -11   5   2      430.83      491.00     30.37 o 
  -9   5   2      203.15      201.05     17.31 o 
  -7   5   2     2354.11     2364.73     41.73 o 
  -5   5   2     1047.62     1104.28     21.77 o 
  -3   5   2     3752.04     3682.50    101.22 o 
  -1   5   2     2575.58     2498.33     38.69 o 
   1   5   2     7835.01     7855.14     79.98 o 
   3   5   2      556.52      576.95     11.34 o 
   5   5   2     1903.75     1902.64     28.52 o 
   7   5   2      658.04      681.75     21.64 o 
   9   5   2      127.40      126.63     16.90 o 
 -10   6   2       79.58       89.06     14.00 o 
  -8   6   2      266.01      231.94     17.84 o 
  -6   6   2      328.87      328.53     26.39 o 
  -4   6   2      351.01      437.13     10.89 o 
  -2   6   2     1485.33     1447.94     20.61 o 
   0   6   2      263.36      249.75      6.11 o 
   2   6   2     1775.69     1959.63     26.72 o 
   4   6   2      603.10      648.56     13.72 o 
   6   6   2      955.14     1004.34     21.54 o 
   8   6   2       42.99       49.38      8.20 o 
 -11   7   2      330.50      293.64     29.20 o 
  -9   7   2       66.03       73.15     12.32 o 
  -7   7   2      603.03      583.61     24.85 o 
  -5   7   2      456.95      524.35     13.23 o 
  -3   7   2     1253.61     1317.54     26.01 o 
  -1   7   2     1933.70     1978.44     31.89 o 
   1   7   2      236.74      266.62      5.91 o 
   3   7   2      588.88      624.15     15.58 o 
   5   7   2     1212.46     1238.25     19.35 o 
   7   7   2      344.00      357.02     15.81 o 
   9   7   2      304.06      292.52     23.72 o 
 -10   8   2      105.49       83.65     15.87 o 
  -8   8   2       93.32       76.52     11.95 o 
  -6   8   2     1023.34     1009.81     27.90 o 
  -4   8   2     2158.68     2450.00     38.26 o 
  -2   8   2      919.32      990.73     24.54 o 
   0   8   2       23.49       30.79      5.23 o 
   2   8   2      925.35     1021.50     14.58 o 
   4   8   2     1940.46     1963.38     29.70 o 
   6   8   2      126.08      120.48     11.19 o 
   8   8   2      320.51      364.35     24.92 o 
 -11   9   2      169.38      183.48     45.30 o 
  -9   9   2      871.77      854.37     35.60 o 
  -7   9   2     1676.66     1663.14     47.02 o 
  -5   9   2      200.66      184.09      7.09 o 
  -3   9   2     5902.42     6210.26     85.68 o 
  -1   9   2      680.25      606.80     14.91 o 
   1   9   2     6335.90     6501.04     68.58 o 
   3   9   2      625.24      598.78     12.21 o 
   5   9   2     1245.69     1260.62     36.91 o 
   7   9   2      994.19     1038.80     38.87 o 
   9   9   2       81.69      100.11     16.56 o 
 -10  10   2      206.60      186.68     19.42 o 
  -8  10   2      983.21      966.86     36.27 o 
  -6  10   2      460.55      461.37     22.05 o 
  -4  10   2     1047.37     1029.91     19.48 o 
  -2  10   2     1355.72     1453.24     24.98 o 
   0  10   2     2260.62     2111.23    114.08 o 
   2  10   2     1519.95     1537.34     23.22 o 
   4  10   2     1692.52     1562.11     51.83 o 
   6  10   2       78.40       68.19     10.78 o 
   8  10   2      221.74      248.89     21.85 o 
 -11  11   2      500.13      486.31     39.31 o 
  -9  11   2      142.15      129.08     16.28 o 
  -7  11   2       69.93       95.21     12.88 o 
  -5  11   2     1544.88     1498.48     41.79 o 
  -3  11   2      488.61      467.65      8.94 o 
  -1  11   2       98.04      111.68      7.16 o 
   1  11   2     4869.09     4760.82     59.63 o 
   3  11   2       73.25       71.91      4.08 o 
   5  11   2      415.94      402.19     12.88 o 
   7  11   2       48.36       50.17     11.88 o 
   9  11   2       17.24       -1.94      8.70 o 
 -10  12   2      125.14      126.24     17.58 o 
  -8  12   2       35.91       29.25      9.07 o 
  -6  12   2       19.46       12.60      6.73 o 
  -4  12   2     1377.51     1440.34     19.62 o 
  -2  12   2     1356.92     1582.19     26.99 o 
   0  12   2      914.36      932.07     17.04 o 
   2  12   2       85.43      117.18      9.15 o 
   4  12   2      180.53      156.70      9.07 o 
   6  12   2       99.12      100.12     11.38 o 
   8  12   2      361.83      333.01     25.30 o 
  -9  13   2      485.70      492.67     32.71 o 
  -7  13   2      897.32      876.45     40.60 o 
  -5  13   2      229.15      201.64     37.17 o 
  -3  13   2      962.41      967.93     15.53 o 
  -1  13   2     1668.19     1660.79     30.09 o 
   1  13   2      113.06       94.90      5.59 o 
   3  13   2      243.26      234.76      9.16 o 
   5  13   2      789.76      792.11     19.56 o 
   7  13   2      384.68      404.90     26.47 o 
 -10  14   2       96.93      106.95     33.59 o 
  -8  14   2      432.87      486.86     27.13 o 
  -6  14   2      443.10      409.91     22.75 o 
  -4  14   2     2823.45     2943.40     66.83 o 
  -2  14   2      175.78      160.26      6.94 o 
   0  14   2      102.25      101.11      7.72 o 
   2  14   2     3127.47     2999.99     43.87 o 
   4  14   2      241.64      239.95     10.06 o 
   6  14   2      959.38      952.20     27.55 o 
   8  14   2      153.06      173.79     20.34 o 
  -9  15   2      143.34      128.12     17.51 o 
  -7  15   2      258.57      259.70     24.15 o 
  -5  15   2      678.08      657.74     28.67 o 
  -3  15   2      383.91      412.48     10.78 o 
  -1  15   2      477.23      434.57     13.03 o 
   1  15   2     1616.14     1585.69     37.93 o 
   3  15   2     1424.58     1444.21     28.00 o 
   5  15   2      196.44      203.30     12.17 o 
   7  15   2      138.68      167.86     19.13 o 
 -10  16   2       83.76      102.82     17.62 o 
  -8  16   2      330.35      340.55     24.71 o 
  -6  16   2      210.27      197.20     18.06 o 
  -4  16   2      844.59      712.48     42.64 o 
  -2  16   2      238.47      243.59      9.15 o 
   0  16   2      515.80      567.90     16.30 o 
   2  16   2     2894.82     2872.22     43.01 o 
   4  16   2       56.14       60.68      7.45 o 
   6  16   2       98.76      100.03     15.22 o 
   8  16   2      154.37      145.50     19.66 o 
  -9  17   2      223.42      178.06     20.56 o 
  -7  17   2      168.75      180.77     18.71 o 
  -5  17   2       80.54       76.60     12.65 o 
  -3  17   2      148.72      153.78     10.13 o 
  -1  17   2      565.65      528.66     15.26 o 
   1  17   2     1394.85     1385.16     25.25 o 
   3  17   2      340.32      324.35     11.88 o 
   5  17   2       50.99       43.12      7.41 o 
   7  17   2       79.78       94.74     16.30 o 
  -8  18   2     1084.14     1083.76     44.63 o 
  -6  18   2     1744.18     1717.07     62.63 o 
  -4  18   2      572.18      516.76     37.87 o 
  -2  18   2      277.95      271.98     14.80 o 
   0  18   2      230.40      246.37      9.50 o 
   2  18   2     2265.64     2246.32     37.40 o 
   4  18   2       25.12       29.39      6.44 o 
   6  18   2      393.62      412.26     27.88 o 
  -9  19   2      367.94      337.22     28.04 o 
  -7  19   2      232.03      250.87     22.86 o 
  -5  19   2     1180.29     1097.64     59.31 o 
  -1  19   2      374.72      348.41     24.55 o 
   1  19   2      283.35      301.77     27.92 o 
   3  19   2      908.91      953.44     36.33 o 
   5  19   2      888.65      870.65     40.16 o 
   7  19   2        6.91       -2.17      8.79 o 
  -8  20   2      136.66      147.25     33.37 o 
  -6  20   2       45.18       40.53     15.51 o 
  -2  20   2       46.60       53.97      8.03 o 
   0  20   2      763.14      729.86     21.81 o 
   2  20   2      797.68      758.77     34.47 o 
   4  20   2      159.95      151.10     18.99 o 
   6  20   2      279.77      272.20     24.31 o 
  -7  21   2      216.87      237.46     23.14 o 
  -5  21   2      275.98      242.86     30.99 o 
  -1  21   2       69.89       76.98     13.95 o 
   1  21   2      136.70      139.20     10.43 o 
   3  21   2       90.67       75.17     28.69 o 
   5  21   2       37.52       39.97     12.21 o 
  -8  22   2      269.66      259.03     27.46 o 
  -6  22   2       90.56       90.30     23.53 o 
   0  22   2      729.53      742.33     31.04 o 
   2  22   2        6.44        2.40      4.71 o 
   4  22   2       89.55       92.63     15.31 o 
   6  22   2      302.89      288.97     26.21 o 
  -7  23   2      222.29      195.40     32.34 o 
  -1  23   2      189.29      200.83     12.27 o 
   1  23   2      260.14      255.26     17.69 o 
   3  23   2      130.88      127.81     11.39 o 
   5  23   2      270.62      292.14     25.70 o 
  -2  24   2      155.27      174.18     19.20 o 
   0  24   2      144.34      139.24     11.17 o 
   2  24   2      406.16      417.53     18.78 o 
   4  24   2      553.38      596.36     33.94 o 
  -1  25   2       98.35      100.05     15.78 o 
   1  25   2      112.07      125.40     11.45 o 
   3  25   2       41.51       46.08     12.47 o 
  -2  26   2       81.58       54.04     14.18 o 
   0  26   2       64.16       56.81      8.82 o 
  -1  27   2      397.79      358.97     27.95 o 
   1  27   2      517.50      558.74     30.33 o 
  -2  28   2      119.95      134.28     19.80 o 
   0  28   2      127.03      112.40     18.12 o 
 -11   1   3      116.90      112.27     17.34 o 
  -9   1   3      221.38      219.26     14.31 o 
  -7   1   3      116.84      145.10     13.09 o 
  -5   1   3     4594.02     4851.44     88.41 o 
  -3   1   3      212.28      209.72      8.95 o 
  -1   1   3      817.47      803.05     13.56 o 
   1   1   3      374.69      357.02     11.05 o 
   3   1   3      904.76      937.81     17.81 o 
   5   1   3      466.56      456.73     12.95 o 
   7   1   3      324.76      318.21     18.06 o 
 -12   2   3      564.92      683.45     37.98 o 
 -10   2   3      583.70      508.32     42.80 o 
  -8   2   3     2323.06     2205.62     44.46 o 
  -6   2   3      267.05      262.33     11.57 o 
  -4   2   3     3592.19     3453.39     93.63 o 
  -2   2   3     2173.40     2199.48     31.82 o 
   0   2   3     4208.72     4253.94     66.02 o 
   2   2   3      638.26      690.77     13.74 o 
   4   2   3      212.58      204.40      8.07 o 
   6   2   3     1318.99     1320.97     25.77 o 
 -11   3   3      268.98      299.38     25.10 o 
  -9   3   3      745.60      685.49     25.61 o 
  -7   3   3      357.34      323.35     12.01 o 
  -5   3   3     3109.01     3111.51     62.12 o 
  -3   3   3     1438.97     1375.92     27.43 o 
  -1   3   3       83.24       87.95      7.40 o 
   1   3   3     2197.89     2353.03     32.38 o 
   3   3   3       99.99       72.03      4.93 o 
   5   3   3      126.70      124.80     14.64 o 
   7   3   3      696.22      715.12     23.70 o 
 -12   4   3       98.63       91.47     18.70 o 
 -10   4   3      352.35      335.00     18.38 o 
  -8   4   3      101.88      107.79     12.02 o 
  -6   4   3     1132.02     1058.40     64.25 o 
  -4   4   3      693.93      749.60     23.84 o 
  -2   4   3      508.13      518.08     14.19 o 
   0   4   3     2071.89     2109.81     29.16 o 
   2   4   3     1051.71     1113.97     15.95 o 
   4   4   3      398.16      451.83     13.76 o 
   6   4   3      173.06      186.07     12.05 o 
   8   4   3      158.85      142.16     17.21 o 
 -11   5   3       28.89       30.95     16.36 o 
  -9   5   3       99.51       66.83     14.40 o 
  -7   5   3      959.93      964.91     35.97 o 
  -5   5   3     1129.47     1194.23     22.90 o 
  -3   5   3      946.39      973.64     21.77 o 
  -1   5   3     2128.64     2325.59     30.98 o 
   1   5   3     9623.29    10405.44    105.99 o 
   3   5   3      289.29      311.91     16.33 o 
   5   5   3      302.60      284.75      8.66 o 
   7   5   3     1020.18     1071.53     30.48 o 
   9   5   3      168.73      151.34     19.54 o 
 -12   6   3      252.90      274.13     46.31 o 
 -10   6   3       43.95       64.85     12.16 o 
  -8   6   3     2279.23     2205.66     56.07 o 
  -6   6   3      346.40      370.59     20.47 o 
  -4   6   3      451.54      417.18     13.24 o 
  -2   6   3     3262.48     3275.09     43.05 o 
   0   6   3      650.73      760.08     11.17 o 
   2   6   3     1435.63     1467.77     19.73 o 
   4   6   3      178.53      179.64      6.50 o 
   6   6   3      162.55      157.63     11.34 o 
   8   6   3      308.85      295.61     23.44 o 
 -11   7   3      356.99      343.72     27.10 o 
  -9   7   3      855.28      835.55     33.41 o 
  -7   7   3     1658.89     1578.52     44.25 o 
  -5   7   3      357.94      342.43     16.49 o 
  -3   7   3      770.42      735.61     18.55 o 
  -1   7   3     5935.52     6167.12    159.86 o 
   1   7   3     3214.78     3226.63     47.72 o 
   3   7   3      453.37      435.13      9.40 o 
   5   7   3      194.63      202.57     10.73 o 
   7   7   3       54.36       40.59      7.84 o 
 -10   8   3      167.07      184.12     19.63 o 
  -8   8   3     1614.49     1535.64     46.09 o 
  -6   8   3      277.08      318.98     21.04 o 
  -4   8   3     2474.76     2508.86     46.13 o 
  -2   8   3      930.61     1020.46     23.70 o 
   0   8   3     7708.52     7989.97    126.11 o 
   2   8   3      118.56      108.96      4.52 o 
   4   8   3      258.31      279.11      7.94 o 
   6   8   3       69.40       67.92      8.64 o 
   8   8   3     1512.04     1574.72     58.59 o 
 -11   9   3       50.12       42.68     12.65 o 
  -9   9   3      157.84      140.16     15.80 o 
  -7   9   3      587.04      575.14     25.63 o 
  -5   9   3      263.02      302.99     12.50 o 
  -3   9   3      512.18      543.63     15.80 o 
  -1   9   3      562.68      654.10     15.32 o 
   1   9   3      409.04      433.79      8.58 o 
   3   9   3      278.85      313.80      7.94 o 
   5   9   3      268.90      284.25     12.08 o 
   7   9   3       51.63       52.05     12.18 o 
 -10  10   3       94.36      120.97     16.40 o 
  -8  10   3       25.38       28.87      9.10 o 
  -6  10   3       21.88       18.65      4.32 o 
  -4  10   3      630.80      734.13     27.49 o 
  -2  10   3      290.93      285.99     13.00 o 
   0  10   3       32.07       44.68      8.11 o 
   2  10   3      473.25      471.89      9.54 o 
   4  10   3       30.47       30.98      4.98 o 
   6  10   3      199.27      174.53     12.66 o 
   8  10   3      230.32      220.34     22.15 o 
 -11  11   3       91.18       82.65     26.53 o 
  -9  11   3      534.71      521.77     48.80 o 
  -7  11   3     2540.38     2372.89     61.23 o 
  -5  11   3       61.85       62.29      6.52 o 
  -3  11   3     1821.35     1809.23     27.25 o 
  -1  11   3      424.16      415.81     18.96 o 
   1  11   3      727.13      724.46     12.44 o 
   3  11   3      706.43      700.58     16.04 o 
   5  11   3      696.46      612.62     21.72 o 
   7  11   3      288.10      298.56     23.53 o 
 -10  12   3      431.39      420.50     58.17 o 
  -8  12   3      572.63      538.66     27.67 o 
  -6  12   3      705.86      723.06     29.33 o 
  -4  12   3      771.53      810.82     18.37 o 
  -2  12   3      586.26      602.46     14.39 o 
   0  12   3     4302.16     4250.67     55.37 o 
   2  12   3       93.29       98.82      4.99 o 
   4  12   3      412.29      394.75     12.58 o 
   6  12   3      308.71      323.21     16.81 o 
   8  12   3      195.22      202.25     22.13 o 
 -11  13   3      191.18      191.72     21.60 o 
  -9  13   3      659.49      555.48     30.05 o 
  -7  13   3     2288.64     2178.69     59.95 o 
  -5  13   3      949.02      926.89     33.06 o 
  -3  13   3      526.14      564.53     13.03 o 
  -1  13   3     1033.43     1050.30     29.24 o 
   1  13   3     1065.10     1060.50     16.54 o 
   3  13   3      442.82      427.76     12.63 o 
   5  13   3      135.95      143.54     11.67 o 
   7  13   3      482.95      492.67     31.08 o 
 -10  14   3       31.97       20.69     10.03 o 
  -8  14   3      133.91      137.42     16.52 o 
  -6  14   3      388.70      392.90     22.62 o 
  -4  14   3       15.56       17.54      6.33 o 
  -2  14   3      796.78      819.21     18.38 o 
   0  14   3       57.86       53.31      5.79 o 
   2  14   3      207.11      206.61      8.58 o 
   4  14   3       10.26       11.15      5.15 o 
   6  14   3      145.34       99.64     15.36 o 
  -9  15   3      346.37      315.96     24.78 o 
  -7  15   3       78.09       88.69     14.24 o 
  -5  15   3      233.62      261.48     26.88 o 
  -3  15   3      540.54      550.88     15.29 o 
  -1  15   3      168.43      156.59      8.46 o 
   1  15   3     3755.27     3587.40    101.52 o 
   3  15   3      362.46      337.57     11.71 o 
   5  15   3       29.16       29.68      7.05 o 
   7  15   3       91.05      109.61     17.31 o 
 -10  16   3      315.83      298.26     26.15 o 
  -8  16   3      334.98      295.75     23.51 o 
  -6  16   3     1092.40     1052.82     63.53 o 
  -2  16   3     1194.41     1192.54     24.75 o 
   0  16   3     1388.24     1340.62     24.10 o 
   2  16   3      279.63      249.03      9.86 o 
   4  16   3      929.40      949.10     28.42 o 
   6  16   3      973.94      936.40     43.21 o 
  -9  17   3      288.87      311.79     25.85 o 
  -7  17   3      145.35      119.28     28.04 o 
  -5  17   3      855.40      871.07     49.31 o 
  -3  17   3      544.39      536.51     20.89 o 
  -1  17   3      302.57      297.43      9.91 o 
   1  17   3      492.64      474.02     17.12 o 
   3  17   3      869.83      877.99     26.24 o 
   5  17   3      282.80      272.40     22.23 o 
   7  17   3      206.54      208.82     22.78 o 
  -8  18   3       83.51       92.90     15.88 o 
  -6  18   3      846.26      814.62     50.37 o 
  -2  18   3       29.00       26.16      5.37 o 
   0  18   3     4286.39     4260.38     59.32 o 
   2  18   3      322.22      316.54     14.92 o 
   4  18   3      242.65      220.17     14.47 o 
   6  18   3      385.92      426.10     29.76 o 
  -9  19   3      104.68       77.93     16.42 o 
  -7  19   3        8.60        5.84     11.16 o 
  -1  19   3      365.49      380.32     15.03 o 
   1  19   3      733.12      745.13     18.23 o 
   3  19   3      109.74      109.22     10.63 o 
   5  19   3       21.50       23.35     10.13 o 
  -8  20   3        6.77        5.85      9.04 o 
  -2  20   3      897.97      961.94     32.07 o 
   0  20   3      326.03      339.81     11.94 o 
   2  20   3     1187.87     1088.67     30.38 o 
   4  20   3       19.64       19.87      9.34 o 
   6  20   3      672.75      837.22     42.99 o 
  -1  21   3      267.01      262.26     10.53 o 
   1  21   3     2121.82     2125.91     37.05 o 
   3  21   3      861.05      849.55     38.63 o 
   5  21   3      383.45      380.35     28.05 o 
  -8  22   3      115.62      136.21     29.33 o 
  -2  22   3      376.95      381.46     24.39 o 
   0  22   3      581.89      615.11     17.04 o 
   2  22   3      362.80      332.86     23.13 o 
   4  22   3      106.75      116.06     17.20 o 
  -1  23   3      157.63      165.05     16.90 o 
   1  23   3      316.69      347.15     23.02 o 
   3  23   3      102.88      118.16     16.55 o 
  -2  24   3      110.16      133.95     17.03 o 
   0  24   3      333.40      320.71     15.76 o 
   2  24   3       52.90       35.35     11.00 o 
   4  24   3      183.31      240.33     23.51 o 
  -1  25   3      491.21      520.89     30.61 o 
   1  25   3      559.31      666.44     33.32 o 
   3  25   3       97.33      114.53     17.01 o 
  -2  26   3       52.45       54.40     14.18 o 
   2  26   3      248.35      245.27     22.46 o 
  -3  27   3       67.53       33.20     12.81 o 
   1  27   3      339.90      335.82     24.99 o 
  -2  28   3       95.50       97.46     17.51 o 
 -12   0   4      924.84      919.57     61.48 o 
 -10   0   4     1121.61     1109.02     59.52 o 
  -8   0   4      666.88      571.49     36.95 o 
  -6   0   4     1778.16     1664.25     61.03 o 
  -4   0   4     4034.77     4219.09    107.27 o 
  -2   0   4     8534.33     8630.49    132.35 o 
   0   0   4      101.04       79.66      8.62 o 
   2   0   4     3086.52     3180.76     79.62 o 
   4   0   4      959.61      939.96     34.71 o 
   6   0   4      445.98      426.08     24.54 o 
 -11   1   4      212.07      197.52     20.75 o 
  -9   1   4      430.80      438.60     24.45 o 
  -7   1   4      127.82      121.00     12.19 o 
  -5   1   4      909.20      873.76     26.12 o 
  -3   1   4     2013.29     2138.66     29.69 o 
  -1   1   4      733.53      755.70     18.09 o 
   1   1   4      240.98      209.19     17.38 o 
   3   1   4     1373.20     1393.94     30.38 o 
   5   1   4      833.75      821.51     34.86 o 
   7   1   4      408.06      463.36     27.38 o 
 -12   2   4       24.67       31.20     18.49 o 
 -10   2   4      168.87      169.71     26.19 o 
  -8   2   4     1145.30     1168.71     52.78 o 
  -6   2   4      573.99      566.48     22.24 o 
  -4   2   4      397.69      419.50     15.08 o 
  -2   2   4     2644.96     2764.93     33.52 o 
   0   2   4      107.00      139.40      7.49 o 
   2   2   4      735.34      785.81     20.27 o 
   4   2   4      729.71      711.24     37.31 o 
   6   2   4      330.26      335.73     15.36 o 
 -11   3   4       30.97       15.32      9.80 o 
  -9   3   4      709.22      738.24     24.47 o 
  -7   3   4       41.72       68.72     10.11 o 
  -5   3   4      191.59      203.43      8.68 o 
  -3   3   4     2506.18     2653.70     39.19 o 
  -1   3   4     1015.52     1103.99     23.73 o 
   1   3   4      196.83      174.27      8.63 o 
   3   3   4      139.02      127.13      6.94 o 
   5   3   4       90.45       97.72     15.59 o 
   7   3   4       67.56       88.79     14.33 o 
 -12   4   4      169.70      188.38     22.55 o 
 -10   4   4     1964.68     1928.71     58.20 o 
  -8   4   4      348.75      346.27     15.90 o 
  -6   4   4     1650.00     1438.95     56.65 o 
  -4   4   4      219.80      226.55     10.39 o 
  -2   4   4     7825.81     8175.59     89.44 o 
   0   4   4      426.88      407.44     18.70 o 
   2   4   4     1482.62     1480.03     25.26 o 
   4   4   4      581.25      522.28     14.30 o 
   6   4   4      746.58      746.61     24.78 o 
 -11   5   4      632.73      565.18     32.29 o 
  -9   5   4     1033.53      989.57     29.75 o 
  -7   5   4      641.70      595.82     35.76 o 
  -5   5   4     1458.26     1435.66     32.27 o 
  -3   5   4     2003.20     2059.99     56.85 o 
  -1   5   4     3568.78     3807.91     62.15 o 
   1   5   4     1122.04     1106.04     19.93 o 
   3   5   4     1494.28     1438.65     25.70 o 
   5   5   4       86.73       89.78      9.14 o 
   7   5   4     1726.04     1760.55     61.88 o 
 -12   6   4      189.73      231.05     24.60 o 
 -10   6   4      335.94      339.36     19.00 o 
  -8   6   4      430.13      466.95     22.81 o 
  -6   6   4     1411.22     1400.85     32.26 o 
  -4   6   4     1319.44     1352.12     29.93 o 
  -2   6   4     1555.56     1683.60     45.46 o 
   0   6   4      498.05      564.96     12.64 o 
   2   6   4      847.99      893.31     14.33 o 
   4   6   4      347.29      359.34     15.32 o 
   6   6   4      710.41      743.54     24.88 o 
 -11   7   4       37.39       15.88     10.42 o 
  -9   7   4      339.30      325.72     27.52 o 
  -7   7   4      327.56      327.04     16.31 o 
  -5   7   4      106.13      137.60      8.75 o 
  -3   7   4      306.06      328.29     12.68 o 
  -1   7   4     1041.20     1201.17     16.41 o 
   1   7   4      887.26      902.63     13.77 o 
   3   7   4      311.22      316.86     10.60 o 
   5   7   4      235.09      233.70     13.58 o 
   7   7   4       79.58       62.21      9.73 o 
 -12   8   4      150.85      187.59     22.99 o 
 -10   8   4      408.39      399.81     65.85 o 
  -8   8   4     1232.05     1180.76     50.03 o 
  -6   8   4     1935.99     1921.36     40.16 o 
  -4   8   4     2523.35     2524.31     48.30 o 
  -2   8   4      603.23      677.85     16.90 o 
   0   8   4      259.28      267.64      6.19 o 
   2   8   4       18.63       30.23      2.89 o 
   4   8   4      463.85      408.18     16.77 o 
   6   8   4      255.74      237.03     19.27 o 
   8   8   4        9.38       14.68     10.82 o 
 -11   9   4       29.97       38.47     11.59 o 
  -9   9   4      725.97      684.39     30.77 o 
  -7   9   4     2689.61     2645.32     56.60 o 
  -5   9   4      612.58      647.04     26.77 o 
  -3   9   4      916.79      867.15     23.01 o 
  -1   9   4     2236.75     2204.39     26.99 o 
   1   9   4     1890.87     1961.39     29.31 o 
   3   9   4      511.94      497.92     19.29 o 
   5   9   4       96.34       82.95      9.46 o 
   7   9   4     1192.04     1184.29     64.41 o 
 -10  10   4      649.56      601.28     49.59 o 
  -8  10   4      205.77      194.25     21.54 o 
  -6  10   4      145.25      169.53      9.89 o 
  -4  10   4     2601.76     2561.10     49.52 o 
  -2  10   4       78.00       70.26      8.43 o 
   0  10   4     2752.51     2796.69     33.25 o 
   2  10   4     1248.30     1178.87     26.67 o 
   4  10   4      482.26      525.22     19.69 o 
   6  10   4      248.01      256.81     16.02 o 
 -11  11   4      102.24       88.14     15.95 o 
  -9  11   4      117.26      103.53     14.81 o 
  -7  11   4       34.70       15.71     10.93 o 
  -5  11   4      382.64      349.49     15.99 o 
  -3  11   4       49.37       57.31      4.69 o 
  -1  11   4      956.48      934.96     14.86 o 
   1  11   4       70.07       76.26      4.21 o 
   3  11   4       99.34      101.00      9.17 o 
   5  11   4      371.69      371.21     23.66 o 
   7  11   4      248.40      277.56     34.41 o 
 -10  12   4       55.44       42.78     11.98 o 
  -8  12   4      518.61      528.80     27.68 o 
  -6  12   4      415.03      395.81     30.88 o 
  -4  12   4      520.16      555.10     17.93 o 
  -2  12   4      251.95      287.69     14.39 o 
   0  12   4      790.03      810.46     16.02 o 
   2  12   4      635.34      623.42     14.90 o 
   4  12   4      680.95      655.72     22.86 o 
   6  12   4      961.21      994.39     31.55 o 
 -11  13   4      134.51      170.63     20.64 o 
  -9  13   4      272.32      279.53     22.75 o 
  -7  13   4     1631.22     1600.27     69.92 o 
  -5  13   4     1175.51     1146.06     58.94 o 
  -3  13   4      103.64      118.59      6.54 o 
  -1  13   4      895.06      913.03     17.32 o 
   1  13   4      525.89      472.15     12.16 o 
   3  13   4       45.23       50.98      7.59 o 
   5  13   4      301.00      313.47     23.38 o 
   7  13   4      160.69      112.55     18.05 o 
 -10  14   4      139.74      137.55     18.89 o 
  -8  14   4      330.99      298.13     32.44 o 
  -6  14   4     1364.51     1277.70     60.58 o 
  -4  14   4      668.05      658.65     23.89 o 
  -2  14   4     2708.41     2697.39     45.52 o 
   0  14   4      369.55      387.69      9.37 o 
   2  14   4      110.68      131.79     10.06 o 
   4  14   4      716.85      768.16     25.69 o 
   6  14   4      293.78      337.99     18.82 o 
  -9  15   4       32.51       28.36     10.60 o 
  -7  15   4      383.12      304.10     31.24 o 
  -5  15   4      487.91      465.17     34.80 o 
  -3  15   4      443.62      430.71     12.70 o 
  -1  15   4     1953.09     1891.70     30.22 o 
   1  15   4     1476.34     1426.46     33.23 o 
   3  15   4       97.86      114.17     10.41 o 
   5  15   4      295.94      305.60     17.19 o 
 -10  16   4      122.60      118.09     18.43 o 
  -8  16   4      225.09      250.59     30.96 o 
  -6  16   4       13.37       16.78     12.59 o 
  -4  16   4       84.29       86.08      9.05 o 
  -2  16   4     1092.24     1163.37     25.53 o 
   0  16   4      190.32      191.44      9.41 o 
   2  16   4      518.59      523.13     19.52 o 
   4  16   4       52.41       52.76     16.95 o 
   6  16   4      172.29      222.49     42.25 o 
  -9  17   4      683.73      685.48     50.58 o 
  -7  17   4       27.52       10.16     12.65 o 
  -3  17   4      790.38      767.89     27.98 o 
  -1  17   4      348.69      342.18     28.21 o 
   1  17   4      863.48      865.55     30.68 o 
   3  17   4      114.07      108.87     10.74 o 
   5  17   4        8.29       -0.33      5.54 o 
 -10  18   4      140.78      120.86     28.51 o 
  -8  18   4      252.30      252.95     33.56 o 
  -6  18   4      269.39      185.24     26.73 o 
  -2  18   4     2844.28     2910.94    101.16 o 
   0  18   4      145.29      157.71     17.36 o 
   2  18   4      431.64      437.80     18.48 o 
   4  18   4      427.51      462.58     21.04 o 
  -9  19   4      188.72      157.78     30.74 o 
  -7  19   4      379.45      454.09     39.85 o 
  -1  19   4      891.03      891.02     23.86 o 
   1  19   4      238.41      239.06     21.19 o 
   3  19   4      129.40      141.97     13.41 o 
   5  19   4      824.25      825.48     42.07 o 
  -8  20   4      305.53      322.17     38.69 o 
  -2  20   4      812.83      826.57     23.55 o 
   0  20   4       39.40       49.59      7.41 o 
   2  20   4       19.01       11.50      5.79 o 
   4  20   4      263.34      341.80     25.81 o 
  -1  21   4       59.86       74.53      7.97 o 
   1  21   4       17.32       14.38      6.16 o 
   3  21   4       18.46       27.60      7.53 o 
  -2  22   4       27.72       22.05      9.26 o 
   0  22   4      372.71      370.83     16.41 o 
   2  22   4       80.82       96.81     16.72 o 
   4  22   4      107.88      117.54     17.95 o 
   1  23   4      187.82      172.72     12.85 o 
   3  23   4      184.48      212.39     21.78 o 
   0  24   4      695.45      751.47     24.74 o 
   2  24   4       12.73       19.85      9.88 o 
  -3  25   4      171.21      169.95     19.65 o 
   1  25   4        2.79       -3.69      7.55 o 
 -11   1   5      212.97      248.85     22.70 o 
  -9   1   5       47.19       47.83     14.22 o 
  -7   1   5      479.58      455.32     21.49 o 
  -5   1   5      315.68      336.08     11.52 o 
  -3   1   5     1004.62     1059.19     17.29 o 
  -1   1   5     1287.18     1266.22     27.53 o 
   1   1   5     1480.41     1499.86     32.44 o 
   3   1   5       11.27        6.36      5.91 o 
   5   1   5     1412.34     1424.94     34.83 o 
   7   1   5       18.40       26.39     10.50 o 
 -12   2   5      139.71      129.39     19.20 o 
 -10   2   5      948.49      993.26     39.25 o 
  -8   2   5     2642.89     2500.61     61.09 o 
  -6   2   5     1337.29     1300.49     27.03 o 
  -4   2   5     4541.54     4733.37     56.50 o 
  -2   2   5     1256.65     1249.22     21.19 o 
   0   2   5     1948.46     2030.12     53.43 o 
   2   2   5     1832.71     1756.17     37.05 o 
   4   2   5       29.84       41.04      6.68 o 
   6   2   5      861.13      825.86     38.17 o 
 -11   3   5      324.40      277.60     23.64 o 
  -9   3   5      524.12      450.55     24.60 o 
  -7   3   5     3427.24     3387.02     73.30 o 
  -5   3   5      968.60      984.64     21.43 o 
  -3   3   5     3851.85     3855.90     49.40 o 
  -1   3   5      412.04      393.34     13.78 o 
   1   3   5     1311.56     1316.44     29.40 o 
   3   3   5     1893.32     1910.40     40.02 o 
   5   3   5      500.01      526.64     19.48 o 
   7   3   5      188.96      199.59     20.99 o 
 -12   4   5        9.34        2.71      9.94 o 
 -10   4   5       22.52        8.11     12.44 o 
  -8   4   5      671.94      621.68     27.57 o 
  -6   4   5     1381.05     1345.13     27.38 o 
  -4   4   5     1686.33     1771.03     35.29 o 
  -2   4   5      288.64      332.42      8.57 o 
   0   4   5        6.74        9.62      3.73 o 
   2   4   5     1706.63     1668.50     35.76 o 
   4   4   5       87.67       74.35      8.01 o 
   6   4   5      321.56      321.81     24.47 o 
 -11   5   5      468.06      471.17     29.44 o 
  -9   5   5      293.79      319.84     39.46 o 
  -7   5   5       19.93       18.78      4.76 o 
  -5   5   5     1208.22     1258.76     25.26 o 
  -3   5   5      601.17      593.21     12.30 o 
  -1   5   5      272.33      282.81     13.67 o 
   1   5   5      166.68      141.38     16.66 o 
   3   5   5      133.27      131.76     10.25 o 
   5   5   5      121.34      121.95     16.04 o 
   7   5   5       63.58       73.93     15.40 o 
 -12   6   5      169.52      160.90     21.54 o 
 -10   6   5      560.98      569.35     30.32 o 
  -8   6   5     1538.74     1554.44     37.79 o 
  -6   6   5     2181.55     2068.60     44.19 o 
  -4   6   5      151.57      121.28     18.16 o 
  -2   6   5     2103.89     2222.07     66.23 o 
   0   6   5     1145.33     1074.66     25.65 o 
   2   6   5     1598.75     1530.59     27.48 o 
   4   6   5      462.63      434.92     14.06 o 
   6   6   5      258.66      232.90     21.79 o 
 -11   7   5     1506.39     1550.40     54.97 o 
  -9   7   5      161.64      117.13     21.54 o 
  -7   7   5      319.64      317.55     14.56 o 
  -5   7   5     2092.40     2097.41     62.69 o 
  -3   7   5     1466.56     1441.54     32.84 o 
  -1   7   5     1464.03     1448.08     33.11 o 
   1   7   5     1311.15     1290.22     23.66 o 
   3   7   5      490.67      457.63     13.83 o 
   5   7   5      637.61      664.74     40.65 o 
   7   7   5      507.65      498.58     32.86 o 
 -12   8   5      449.06      413.72     31.04 o 
 -10   8   5      546.59      524.60     41.88 o 
  -8   8   5     1089.02     1081.98     29.62 o 
  -6   8   5      589.82      572.17     19.35 o 
  -4   8   5      923.52      912.09     24.71 o 
  -2   8   5       92.08       68.58      9.03 o 
   0   8   5      365.62      376.78     11.18 o 
   2   8   5     1255.07     1305.35     24.89 o 
   4   8   5      774.75      774.00     25.21 o 
   6   8   5       57.24       60.04     13.51 o 
 -11   9   5      283.75      217.59     25.53 o 
  -9   9   5        9.26        2.66     10.25 o 
  -7   9   5     1534.51     1569.19     97.30 o 
  -5   9   5       12.13       10.98      5.77 o 
  -3   9   5      912.93      950.89     32.44 o 
  -1   9   5      567.42      583.42     13.97 o 
   1   9   5      635.73      625.28     15.30 o 
   3   9   5      178.56      179.27      9.01 o 
   5   9   5      127.90      130.80     12.11 o 
   7   9   5      160.70      176.18     49.44 o 
 -12  10   5       57.64       75.85     17.75 o 
 -10  10   5      333.87      352.04     36.42 o 
  -8  10   5      145.97      182.38     24.56 o 
  -6  10   5      310.27      335.59     30.68 o 
  -4  10   5     1227.45     1201.61     38.73 o 
  -2  10   5      161.99      163.96      7.17 o 
   0  10   5       90.86      100.99      6.50 o 
   2  10   5     1634.87     1482.43     27.25 o 
   4  10   5       30.61       18.31      9.05 o 
   6  10   5      190.82      184.19     14.87 o 
 -11  11   5      194.61      202.42     31.61 o 
  -9  11   5     1036.55     1004.26     56.79 o 
  -7  11   5     1925.22     1809.34     74.04 o 
  -5  11   5     1195.20     1169.80     29.82 o 
  -3  11   5      996.20      942.16     33.18 o 
  -1  11   5      397.50      399.94     11.51 o 
   1  11   5      943.78      936.78     30.67 o 
   3  11   5     1930.10     1828.26     42.20 o 
   5  11   5      527.66      532.30     22.44 o 
 -10  12   5      173.21      194.80     29.71 o 
  -8  12   5      447.26      391.36     34.18 o 
  -6  12   5      943.14      944.58     27.71 o 
  -4  12   5      141.15      128.80     11.67 o 
  -2  12   5      455.64      421.98     11.79 o 
   0  12   5      610.72      570.89     14.56 o 
   2  12   5      629.36      584.51     20.57 o 
   4  12   5      326.10      281.70     23.05 o 
   6  12   5      274.83      261.52     17.71 o 
 -11  13   5      164.97      141.29     28.54 o 
  -9  13   5      242.44      230.94     30.32 o 
  -7  13   5      515.43      498.54     37.11 o 
  -5  13   5      280.40      284.99     18.00 o 
  -3  13   5     2232.66     2251.82     39.98 o 
  -1  13   5       62.00       50.90      6.56 o 
   1  13   5      678.47      681.91     16.51 o 
   3  13   5      210.53      204.17     13.43 o 
   5  13   5       63.82       64.42     10.17 o 
 -10  14   5      111.41      117.71     26.41 o 
  -8  14   5       98.21       99.20     21.64 o 
  -6  14   5      585.12      609.94     40.85 o 
  -4  14   5     1545.43     1510.32     44.60 o 
  -2  14   5     1324.20     1339.13     29.06 o 
   0  14   5      704.52      694.43     21.26 o 
   2  14   5      144.79      109.81     13.42 o 
   4  14   5       43.93       29.51      7.44 o 
   6  14   5      166.31      159.66     28.85 o 
 -11  15   5      207.93      222.78     34.62 o 
  -9  15   5      219.30      230.53     31.21 o 
  -7  15   5        5.60       -4.18      8.94 o 
  -5  15   5       35.32       33.74      6.54 o 
  -3  15   5      718.21      693.01     28.50 o 
  -1  15   5      866.46      874.82     18.81 o 
   1  15   5      303.11      281.92     14.23 o 
   3  15   5      253.44      217.49     24.97 o 
   5  15   5      140.73      118.65     12.82 o 
 -10  16   5      197.22      206.93     32.16 o 
  -8  16   5      561.66      559.17     43.93 o 
  -6  16   5      948.14      934.00     52.91 o 
  -4  16   5     1600.54     1601.21     46.69 o 
  -2  16   5      625.06      636.32     24.22 o 
   0  16   5      445.94      465.54     17.71 o 
   2  16   5      743.55      733.00     24.59 o 
   4  16   5      357.45      359.71     18.93 o 
  -9  17   5      340.34      403.19     40.82 o 
  -7  17   5      462.00      504.06     41.69 o 
  -3  17   5     1303.58     1243.28     41.51 o 
  -1  17   5       15.79       12.80      3.79 o 
   1  17   5        8.11       22.58      7.41 o 
   3  17   5      448.94      407.50     19.42 o 
   5  17   5      203.48      199.78     16.15 o 
 -10  18   5        2.37        3.80     15.48 o 
  -8  18   5       66.11       74.16     22.24 o 
  -2  18   5      225.84      239.03     29.23 o 
   0  18   5      316.75      317.06     18.16 o 
   2  18   5       45.94       43.42      8.13 o 
   4  18   5       18.67       18.73      7.98 o 
  -9  19   5      201.52      236.94     34.85 o 
  -7  19   5      229.53      242.33     32.62 o 
  -3  19   5       14.00        8.83      6.20 o 
  -1  19   5      318.65      327.25     14.72 o 
   1  19   5       35.43       26.92      6.62 o 
   3  19   5       26.64       29.01      7.95 o 
  -8  20   5       15.54       -4.49     13.33 o 
  -2  20   5     1018.38     1036.04     39.70 o 
   0  20   5      304.41      315.68     15.63 o 
   2  20   5       24.16       18.01      7.02 o 
   4  20   5      159.49      159.70     17.45 o 
  -1  21   5      236.63      250.82     13.58 o 
   1  21   5      161.32      157.03     12.60 o 
   3  21   5      315.93      378.96     19.94 o 
   0  22   5       26.38       27.32      7.26 o 
   2  22   5      502.83      544.79     23.35 o 
  -1  23   5      114.48      131.20     16.28 o 
   1  23   5       20.37       17.01      6.52 o 
   0  24   5      237.65      262.56     23.13 o 
 -12   0   6      631.70      688.92     52.38 o 
 -10   0   6     1301.07     1273.84     63.68 o 
  -8   0   6     2573.03     2469.46     86.60 o 
  -6   0   6      590.70      588.28     23.97 o 
  -4   0   6      657.42      663.39     40.83 o 
  -2   0   6      594.01      628.58     27.20 o 
   0   0   6    10114.25     9917.49    212.88 o 
   2   0   6     2106.21     2182.37     64.62 o 
   4   0   6     1943.49     1834.42     59.68 o 
   6   0   6      304.09      289.90     23.31 o 
 -11   1   6      403.09      403.03     26.90 o 
  -9   1   6     1318.26     1329.41     43.58 o 
  -7   1   6      153.30      142.73      9.66 o 
  -5   1   6     1852.40     1836.61     28.29 o 
  -3   1   6      577.32      583.25     12.25 o 
  -1   1   6      288.76      270.11     20.01 o 
   1   1   6     3585.19     3515.93     63.39 o 
   3   1   6     1152.50     1161.58     30.45 o 
   5   1   6      163.15      176.12     12.82 o 
 -12   2   6      150.36      159.93     29.30 o 
 -10   2   6      168.63      153.92     16.96 o 
  -8   2   6      173.88      202.55     11.56 o 
  -6   2   6        6.38        6.61      3.90 o 
  -4   2   6      242.89      263.37      8.63 o 
  -2   2   6      326.57      369.12     13.96 o 
   0   2   6       34.17       33.61     15.88 o 
   2   2   6       50.41       52.79      7.18 o 
   4   2   6      259.59      252.73     16.23 o 
   6   2   6       16.30       14.54      9.47 o 
 -11   3   6       36.22       14.56     11.53 o 
  -9   3   6        3.94        6.04      9.67 o 
  -7   3   6     1342.81     1336.74     29.20 o 
  -5   3   6       64.94       63.47      5.17 o 
  -3   3   6      317.01      334.12      9.07 o 
  -1   3   6      471.27      498.46     16.65 o 
   1   3   6     1306.92     1263.74     30.65 o 
   3   3   6      193.01      179.50     18.81 o 
   5   3   6      132.04      129.04     17.12 o 
 -12   4   6      247.92      303.94     26.63 o 
 -10   4   6     1000.59     1025.64     28.17 o 
  -8   4   6      555.52      560.06     18.41 o 
  -6   4   6      480.91      469.19     15.26 o 
  -4   4   6       61.10       42.32      4.19 o 
  -2   4   6     1407.63     1336.82     31.40 o 
   0   4   6     1781.43     1673.43     43.39 o 
   2   4   6      226.36      216.59     19.63 o 
   4   4   6      389.33      425.59     18.04 o 
   6   4   6      487.37      471.51     30.80 o 
 -11   5   6      528.74      527.04     30.64 o 
  -9   5   6     1464.60     1416.33     32.57 o 
  -7   5   6      484.68      491.68     16.34 o 
  -5   5   6     1741.26     1748.60     32.55 o 
  -3   5   6      279.25      276.50      9.19 o 
  -1   5   6     1980.29     1924.76     39.72 o 
   1   5   6      830.22      826.63     23.71 o 
   3   5   6      969.24      977.26     27.34 o 
   5   5   6      140.16      169.93     19.45 o 
 -12   6   6      169.63      172.99     41.04 o 
 -10   6   6      411.25      426.03     41.54 o 
  -8   6   6      659.81      640.47     19.76 o 
  -6   6   6     1606.11     1562.87     31.13 o 
  -4   6   6      491.41      482.46     12.10 o 
  -2   6   6       62.20       52.38      6.43 o 
   0   6   6      310.17      295.21     13.23 o 
   2   6   6      871.73      852.15     28.70 o 
   4   6   6      250.51      268.81     21.72 o 
   6   6   6      155.61      160.63     20.44 o 
 -11   7   6       39.03       50.05     21.85 o 
  -9   7   6      149.09      152.09     20.66 o 
  -7   7   6      344.80      348.53     13.85 o 
  -5   7   6        6.64        1.13      3.33 o 
  -3   7   6      216.06      236.48      8.66 o 
  -1   7   6      659.01      678.46     20.18 o 
   1   7   6      361.05      364.63     15.04 o 
   3   7   6      110.72      118.45     10.06 o 
   5   7   6       60.15       37.18     12.57 o 
 -12   8   6      103.21       87.26     17.10 o 
 -10   8   6      270.38      280.93     33.73 o 
  -8   8   6      184.08      182.33     12.65 o 
  -6   8   6     2349.38     2293.05     83.82 o 
  -4   8   6      790.77      784.25     19.04 o 
  -2   8   6      273.21      227.88     11.43 o 
   0   8   6      754.45      702.94     21.32 o 
   2   8   6      466.70      448.96     44.53 o 
   4   8   6      358.13      307.16     23.87 o 
   6   8   6      290.79      313.38     27.67 o 
 -11   9   6      112.41      125.66     18.97 o 
  -9   9   6      331.21      320.43     32.57 o 
  -7   9   6     2014.50     2081.32     58.50 o 
  -5   9   6      862.91      802.69     24.73 o 
  -3   9   6      157.48      158.08     10.03 o 
  -1   9   6     2046.26     1982.58     41.36 o 
   1   9   6      737.15      702.23     17.62 o 
   3   9   6      225.84      229.72     21.32 o 
   5   9   6      583.90      584.53     34.78 o 
 -12  10   6      621.66      673.17     60.80 o 
 -10  10   6      433.23      429.54     38.54 o 
  -8  10   6      672.10      654.87     42.90 o 
  -6  10   6     1250.25     1250.62     45.93 o 
  -4  10   6     2345.00     2311.34     63.87 o 
  -2  10   6     1217.38     1207.25     51.30 o 
   0  10   6      895.52      848.81     19.26 o 
   2  10   6      870.38      721.64     66.31 o 
   4  10   6      235.97      215.81     15.16 o 
 -11  11   6        5.03        7.71      9.91 o 
  -9  11   6       67.24       66.26     18.45 o 
  -7  11   6      405.07      415.57     31.47 o 
  -5  11   6      407.05      417.38     17.68 o 
  -3  11   6      328.21      326.55     14.14 o 
  -1  11   6      437.43      436.21     13.12 o 
   1  11   6       19.83       25.37      6.95 o 
   3  11   6       46.20       42.54      8.10 o 
   5  11   6       27.14       31.23     11.73 o 
 -10  12   6       16.81       15.28     14.00 o 
  -8  12   6      256.65      179.57     25.91 o 
  -6  12   6      684.97      694.46     23.32 o 
  -4  12   6      562.54      532.01     24.86 o 
  -2  12   6      782.77      728.91     21.98 o 
   0  12   6      634.66      592.08     15.98 o 
   2  12   6      603.79      571.81     21.92 o 
   4  12   6      117.80       94.53     11.43 o 
 -11  13   6      240.35      311.80     38.61 o 
  -9  13   6      199.02      168.13     27.32 o 
  -7  13   6      250.00      267.27     29.33 o 
  -5  13   6     1425.82     1432.46     36.50 o 
  -3  13   6      275.01      279.83     14.65 o 
  -1  13   6      221.28      199.94      9.19 o 
   1  13   6     1464.76     1369.54     34.55 o 
   3  13   6      148.38      132.67     15.88 o 
   5  13   6      339.29      353.94     20.03 o 
 -10  14   6      345.41      337.59     38.55 o 
  -8  14   6      749.81      788.17     50.31 o 
  -6  14   6      714.85      744.66     24.68 o 
  -4  14   6      226.34      234.54     17.30 o 
  -2  14   6      610.71      635.65     16.05 o 
   0  14   6     1417.28     1309.92     26.18 o 
   2  14   6      101.38      118.44     11.47 o 
   4  14   6      318.52      310.24     18.55 o 
  -9  15   6      197.50      177.30     28.83 o 
  -7  15   6       98.01      106.00     22.21 o 
  -5  15   6       59.31       71.07     10.46 o 
  -3  15   6      196.82      200.23     10.45 o 
  -1  15   6      221.84      214.66     10.41 o 
   1  15   6      625.85      614.91     22.27 o 
   3  15   6       29.21       43.64      8.95 o 
 -10  16   6       81.06       61.84     22.50 o 
  -8  16   6       89.93      141.27     26.14 o 
  -4  16   6       70.38       72.44     11.12 o 
  -2  16   6      243.06      252.98     15.98 o 
   0  16   6       11.73       15.00      5.48 o 
   2  16   6      120.38      109.45     11.30 o 
   4  16   6       20.46        9.13      6.81 o 
  -9  17   6       57.93       53.33     19.46 o 
  -7  17   6       84.17       89.18     22.08 o 
  -3  17   6     1199.13     1144.28     41.91 o 
  -1  17   6        2.93       -1.81      4.02 o 
   1  17   6      131.80      132.26     13.67 o 
   3  17   6      144.86      174.82     14.52 o 
  -8  18   6      312.23      343.88     38.24 o 
  -4  18   6      174.62      194.79     16.50 o 
  -2  18   6      847.26      823.15     19.53 o 
   0  18   6      180.58      204.30     13.36 o 
   2  18   6       39.91       50.62      9.81 o 
  -9  19   6       52.17       39.43     20.84 o 
  -3  19   6      183.58      209.14     17.64 o 
  -1  19   6       42.72       62.30     12.46 o 
   1  19   6      566.37      593.77     23.19 o 
   3  19   6      296.30      350.27     29.97 o 
  -2  20   6      140.73      132.66     15.58 o 
   0  20   6      214.24      235.26     14.71 o 
   2  20   6        5.89        1.72      6.41 o 
  -1  21   6      156.76      161.67     18.34 o 
   1  21   6        6.99        7.62      6.32 o 
  -2  22   6      128.78      135.20     16.26 o 
   0  22   6       35.83       42.42      8.43 o 
  -1  23   6       56.43       52.92     12.79 o 
   0  24   6       21.41       32.58     12.59 o 
 -11   1   7      124.10      151.39     18.58 o 
  -9   1   7      359.68      363.52     16.08 o 
  -7   1   7     1748.03     1770.09     30.34 o 
  -5   1   7      685.81      646.37     18.44 o 
  -3   1   7       91.22       99.17      8.70 o 
  -1   1   7     2563.44     2436.95     49.01 o 
   1   1   7      172.17      197.03     12.55 o 
   3   1   7       76.69       78.25     22.47 o 
   5   1   7      218.66      234.16     19.30 o 
 -12   2   7       47.41       65.20     14.97 o 
 -10   2   7      303.11      258.78     14.79 o 
  -8   2   7      161.37      173.68     11.31 o 
  -6   2   7     1243.72     1237.14     23.18 o 
  -4   2   7     1070.72     1030.44     20.92 o 
  -2   2   7     2231.43     2019.54     42.50 o 
   0   2   7      272.86      258.42     16.87 o 
   2   2   7      350.21      345.35     16.41 o 
   4   2   7      357.60      399.09     18.78 o 
 -11   3   7      104.17      100.50     10.89 o 
  -9   3   7        0.59        4.26      4.91 o 
  -7   3   7     1245.24     1302.02     24.85 o 
  -5   3   7      177.44      162.94      7.82 o 
  -3   3   7      321.08      299.65     17.11 o 
  -1   3   7     4681.11     4396.55     77.94 o 
   1   3   7      585.26      574.03     20.40 o 
   3   3   7      293.04      289.95     15.60 o 
   5   3   7      441.04      435.82     29.65 o 
 -12   4   7       22.66       32.92     12.70 o 
 -10   4   7       90.11      111.30     10.68 o 
  -8   4   7      279.65      257.14     13.26 o 
  -6   4   7     1097.08     1112.26     21.68 o 
  -4   4   7       31.93       41.79      5.52 o 
  -2   4   7     1773.15     1672.90     37.63 o 
   0   4   7      427.55      419.87     17.08 o 
   2   4   7      694.32      648.76     63.31 o 
   4   4   7       51.84       61.67      9.17 o 
 -11   5   7       43.84       45.81     13.74 o 
  -9   5   7      296.07      279.97     14.40 o 
  -7   5   7      232.74      257.49     12.40 o 
  -5   5   7      575.02      570.48     21.22 o 
  -3   5   7      206.86      222.72     12.00 o 
  -1   5   7      185.37      188.80     11.80 o 
   1   5   7      358.37      359.01     16.37 o 
   3   5   7      750.23      770.73     25.58 o 
   5   5   7        4.19        6.70      9.11 o 
 -12   6   7      144.94      135.84     19.94 o 
 -10   6   7      111.73      110.78     10.77 o 
  -8   6   7       83.15       94.08      8.93 o 
  -6   6   7     2078.34     1998.05     33.14 o 
  -4   6   7      261.94      278.91     11.55 o 
  -2   6   7     1657.60     1575.10     36.17 o 
   0   6   7     1295.12     1223.37     31.40 o 
   2   6   7      168.37      209.30     13.23 o 
   4   6   7      337.07      312.32     25.06 o 
 -11   7   7      375.24      432.19     28.67 o 
  -9   7   7      998.87     1027.40     48.61 o 
  -7   7   7      123.02      144.32      9.92 o 
  -5   7   7     1438.66     1438.57     25.18 o 
  -3   7   7     1356.37     1270.32     31.49 o 
  -1   7   7      990.85      958.29     26.76 o 
   1   7   7       42.82       41.50      9.02 o 
   3   7   7       10.84       16.56      9.43 o 
   5   7   7      251.01      279.38     26.07 o 
 -12   8   7      301.36      379.66     29.72 o 
 -10   8   7      382.32      400.55     25.76 o 
  -8   8   7      330.22      333.51     14.76 o 
  -6   8   7      599.42      608.86     18.42 o 
  -4   8   7     1088.83     1064.37     28.12 o 
  -2   8   7     1229.40     1208.53     30.58 o 
   0   8   7      300.99      286.50     14.13 o 
   2   8   7      221.18      220.18     13.61 o 
   4   8   7      148.07      171.07     20.79 o 
 -11   9   7      162.01      182.96     21.00 o 
  -9   9   7      242.95      245.67     20.25 o 
  -7   9   7      282.41      254.81     13.01 o 
  -5   9   7      137.75      133.62      9.08 o 
  -3   9   7      682.65      688.25     26.71 o 
  -1   9   7       55.18       40.79      6.93 o 
   1   9   7      567.46      466.81     26.03 o 
   3   9   7       20.91       40.77     12.16 o 
 -10  10   7       60.78       92.40     15.59 o 
  -8  10   7      165.79      168.60     11.37 o 
  -6  10   7       84.32       79.25      9.40 o 
  -4  10   7      218.39      222.68     12.45 o 
  -2  10   7      299.50      246.31     13.16 o 
   0  10   7       82.46       69.22     10.07 o 
   2  10   7      615.83      544.54     31.82 o 
   4  10   7      178.28      191.91     22.26 o 
 -11  11   7       98.75      132.61     19.32 o 
  -9  11   7      485.25      511.57     41.28 o 
  -7  11   7      276.60      299.63     16.36 o 
  -5  11   7      181.54      184.40     16.21 o 
  -3  11   7      635.27      640.37     24.95 o 
  -1  11   7     1413.62     1273.48     32.80 o 
   1  11   7      160.72      185.95     12.26 o 
   3  11   7      248.24      260.76     24.43 o 
 -10  12   7      385.26      394.77     39.86 o 
  -8  12   7       10.69        8.67     11.44 o 
  -6  12   7     1350.74     1317.49     35.95 o 
  -4  12   7      667.46      645.82     21.69 o 
  -2  12   7      561.09      521.23     19.19 o 
   0  12   7      376.23      353.74     16.02 o 
   2  12   7      229.19      212.94     21.73 o 
   4  12   7       82.40      105.89     18.83 o 
 -11  13   7      295.14      319.13     27.34 o 
  -9  13   7      473.37      472.52     40.82 o 
  -7  13   7       80.08       83.68     10.13 o 
  -5  13   7     1024.59     1060.27     39.44 o 
  -3  13   7     1261.33     1212.01     31.69 o 
  -1  13   7       81.90       80.01     10.13 o 
   1  13   7      189.09      193.91     13.69 o 
   3  13   7      161.47      162.53     20.66 o 
 -10  14   7       42.54       31.13     17.09 o 
  -8  14   7      265.61      226.24     30.15 o 
  -6  14   7      808.05      772.41     27.01 o 
  -4  14   7      227.49      230.20     14.89 o 
  -2  14   7       10.54        9.89      5.23 o 
   0  14   7       63.70       73.70      9.44 o 
   2  14   7       29.41       24.99      7.45 o 
  -9  15   7       55.70       65.09     21.16 o 
  -7  15   7      431.97      411.90     36.96 o 
  -5  15   7       61.34       50.54     11.02 o 
  -3  15   7       14.12       11.60      5.66 o 
  -1  15   7      445.89      428.12     14.43 o 
   1  15   7        2.59        0.34      5.43 o 
   3  15   7       12.65        7.68      6.70 o 
 -10  16   7       50.56       36.75     19.68 o 
  -8  16   7      664.69      652.60     48.81 o 
  -4  16   7      338.83      336.57     18.52 o 
  -2  16   7      137.63      140.60     11.08 o 
   0  16   7      181.56      154.33     14.95 o 
   2  16   7      235.60      229.51     16.33 o 
  -9  17   7       93.80       68.71     22.24 o 
  -5  17   7      160.21      172.02     16.62 o 
  -3  17   7      149.91      140.01     11.18 o 
  -1  17   7      542.84      511.07     20.30 o 
   1  17   7      296.16      284.24     16.73 o 
  -8  18   7       66.41       45.98     19.67 o 
  -4  18   7      555.64      524.65     20.53 o 
  -2  18   7      151.91      150.61     17.04 o 
   0  18   7       11.78       11.56      6.47 o 
   2  18   7        7.90       -1.24      6.15 o 
  -9  19   7      120.67      126.69     29.42 o 
  -3  19   7        5.19        0.19      7.73 o 
  -1  19   7        6.67       16.66      6.04 o 
   1  19   7      310.91      331.74     18.78 o 
  -4  20   7      129.80      130.09     17.01 o 
  -2  20   7       73.71       90.54     15.28 o 
   0  20   7      222.05      215.74     15.26 o 
  -3  21   7       99.89      149.08     17.49 o 
  -1  21   7       17.64       23.10     10.71 o 
  -2  22   7      302.13      319.70     25.06 o 
 -12   0   8     1085.19     1140.15     40.01 o 
 -10   0   8       17.30       10.38      7.11 o 
  -8   0   8      903.92      896.16     30.12 o 
  -6   0   8       24.53       22.05      6.28 o 
  -4   0   8      348.08      279.48     20.44 o 
  -2   0   8      243.15      261.18     19.58 o 
   0   0   8     1587.84     1596.75     54.84 o 
   2   0   8       52.80       49.94     12.48 o 
   4   0   8      157.11      161.37     19.82 o 
 -11   1   8      403.04      392.36     15.69 o 
  -9   1   8      396.36      398.44     14.54 o 
  -7   1   8      412.83      391.15     13.20 o 
  -5   1   8      179.54      156.05     11.71 o 
  -3   1   8     1266.16     1185.38     31.15 o 
  -1   1   8      443.68      425.46     17.86 o 
   1   1   8      276.09      271.40     23.46 o 
   3   1   8      842.71      834.56     28.58 o 
 -12   2   8       59.22       44.33     13.53 o 
 -10   2   8       30.79       29.49      6.17 o 
  -8   2   8      176.29      178.62      9.85 o 
  -6   2   8      533.76      519.82     14.46 o 
  -4   2   8      302.66      297.91     14.76 o 
  -2   2   8      350.39      346.42     16.04 o 
   0   2   8      147.55      160.80     36.10 o 
   2   2   8      173.54      172.39     26.17 o 
   4   2   8       25.12       27.99      8.40 o 
 -11   3   8      314.29      342.47     18.14 o 
  -9   3   8      219.34      196.13     10.74 o 
  -7   3   8      684.47      697.31     17.71 o 
  -5   3   8      490.64      513.82     16.23 o 
  -3   3   8       82.57       96.85      9.51 o 
  -1   3   8      112.01       98.89      9.77 o 
   1   3   8      151.61      164.57     12.63 o 
   3   3   8      361.41      372.43     20.46 o 
 -12   4   8      178.09      157.37     21.27 o 
 -10   4   8      139.87      131.45     11.78 o 
  -8   4   8     1291.08     1300.63     27.38 o 
  -6   4   8     1157.21     1202.21     27.11 o 
  -4   4   8      114.30       87.56      9.04 o 
  -2   4   8      469.99      429.31     22.02 o 
   0   4   8      200.59      220.23     17.76 o 
   2   4   8      132.14      151.73     12.76 o 
   4   4   8      342.42      369.84     28.49 o 
 -11   5   8      581.96      583.89     32.05 o 
  -9   5   8      457.56      470.41     18.74 o 
  -7   5   8      214.76      208.46     10.04 o 
  -5   5   8      483.27      484.72     16.07 o 
  -3   5   8     1772.96     1653.28     38.78 o 
  -1   5   8      566.43      556.83     24.50 o 
   1   5   8       35.06       35.26     12.32 o 
   3   5   8      259.37      289.27     16.73 o 
 -12   6   8      104.59      113.92     18.92 o 
 -10   6   8      327.65      326.07     16.61 o 
  -8   6   8       35.71       44.04      7.45 o 
  -6   6   8      862.78      832.65     23.82 o 
  -4   6   8      155.75      173.29     11.88 o 
  -2   6   8       82.78       71.54      8.79 o 
   0   6   8      363.82      394.66     17.62 o 
   2   6   8      760.06      857.78     28.02 o 
 -11   7   8       83.62       63.31     14.43 o 
  -9   7   8      124.04      122.73     10.79 o 
  -7   7   8      112.15       98.45     15.71 o 
  -5   7   8       84.61       84.83      7.95 o 
  -3   7   8       49.20       57.52      8.13 o 
  -1   7   8      395.51      404.25     32.87 o 
   1   7   8      127.51      115.65     11.16 o 
   3   7   8      176.89      213.93     22.95 o 
 -10   8   8      236.57      252.77     21.92 o 
  -8   8   8       92.30      106.37      9.81 o 
  -6   8   8      252.41      257.26     12.23 o 
  -4   8   8      260.30      223.98     13.45 o 
  -2   8   8      912.50      815.47     45.24 o 
   0   8   8      125.80      146.41     16.16 o 
   2   8   8      126.63       88.06     15.80 o 
 -11   9   8      207.27      181.16     27.77 o 
  -9   9   8       88.53       92.02      9.94 o 
  -7   9   8     1124.51     1168.41     28.09 o 
  -5   9   8      183.80      212.62     22.79 o 
  -3   9   8      481.46      434.37     18.09 o 
  -1   9   8      252.71      252.08     15.78 o 
   1   9   8      584.22      650.38     25.31 o 
   3   9   8        1.88        0.15      8.60 o 
 -10  10   8      174.85      190.45     31.68 o 
  -8  10   8     1912.71     1978.55     48.81 o 
  -6  10   8       47.69       51.76      7.25 o 
  -4  10   8      799.15      779.89     25.23 o 
  -2  10   8      940.14      878.32     34.09 o 
   0  10   8       15.80       13.40      6.27 o 
   2  10   8      136.03      142.37     19.35 o 
 -11  11   8      644.73      628.57     35.17 o 
  -9  11   8       92.89       92.35     14.75 o 
  -7  11   8      769.67      753.87     27.40 o 
  -5  11   8      314.94      346.98     16.48 o 
  -3  11   8       59.40       60.28     11.77 o 
  -1  11   8       66.46       72.42      9.16 o 
   1  11   8      327.74      323.74     25.79 o 
   3  11   8      151.89      164.82     21.41 o 
 -10  12   8      196.80      206.08     21.03 o 
  -8  12   8      183.61      158.27     25.71 o 
  -6  12   8      232.38      229.08     14.20 o 
  -4  12   8      108.85      102.59     10.35 o 
  -2  12   8      382.81      376.26     17.59 o 
   0  12   8      259.87      236.76     14.58 o 
   2  12   8       31.74       32.78     12.91 o 
  -9  13   8      284.50      311.89     36.37 o 
  -7  13   8      350.78      347.22     19.18 o 
  -5  13   8       41.04       42.16      7.90 o 
  -3  13   8      516.99      545.73     21.13 o 
  -1  13   8       30.09       40.37      7.95 o 
   1  13   8      140.84      161.74     20.51 o 
 -10  14   8      295.00      317.68     25.89 o 
  -8  14   8      213.30      173.72     27.81 o 
  -6  14   8      500.83      500.31     20.58 o 
  -4  14   8      199.14      230.73     18.77 o 
  -2  14   8       67.18       69.76      9.33 o 
   0  14   8      688.14      676.89     37.14 o 
   2  14   8      676.51      677.48     39.70 o 
  -9  15   8      135.44      120.42     26.56 o 
  -5  15   8      504.77      500.64     20.84 o 
  -3  15   8      706.35      701.02     24.53 o 
  -1  15   8       55.23       54.15     13.48 o 
   1  15   8      222.34      252.23     24.69 o 
  -8  16   8      414.83      427.66     41.69 o 
  -6  16   8       23.24       25.92     10.05 o 
  -4  16   8      193.26      188.07     13.91 o 
  -2  16   8       57.19       64.78      9.29 o 
   0  16   8      164.66      169.53     20.56 o 
  -9  17   8       52.05       55.19     21.64 o 
  -5  17   8      105.87      108.60     13.75 o 
  -3  17   8      256.66      263.74     15.57 o 
  -1  17   8      140.12      185.64     21.26 o 
   1  17   8      156.97      140.29     20.27 o 
  -4  18   8      319.22      352.70     34.57 o 
  -2  18   8       30.38       33.97     11.68 o 
   0  18   8      208.85      234.62     24.15 o 
  -5  19   8      827.00      840.34     41.31 o 
  -3  19   8      381.81      373.19     26.60 o 
  -1  19   8      139.87      180.32     21.07 o 
  -4  20   8      205.71      193.40     14.40 o 
  -2  20   8       83.70       84.77     15.96 o 
  -5  21   8      185.92      190.98     21.63 o 
  -3  21   8      319.69      308.53     25.59 o 
 -11   1   9      190.42      197.64     12.27 o 
  -9   1   9       50.54       51.75      6.98 o 
  -7   1   9      442.17      467.95     20.05 o 
  -5   1   9     1495.64     1455.98     37.66 o 
  -3   1   9      443.21      382.74     20.62 o 
  -1   1   9      102.45      136.28     11.94 o 
   1   1   9      367.98      364.08     18.91 o 
 -12   2   9      188.81      226.69     13.62 o 
 -10   2   9      338.27      345.77     14.55 o 
  -8   2   9      761.87      782.77     22.91 o 
  -6   2   9      526.59      462.43     19.81 o 
  -4   2   9     1027.65      976.44     29.46 o 
  -2   2   9     1082.06     1026.58     50.09 o 
   0   2   9       48.59       52.94      8.98 o 
   2   2   9       68.32       68.94     10.44 o 
 -11   3   9        4.51        4.88      5.17 o 
  -9   3   9      475.56      477.04     16.13 o 
  -7   3   9       82.80       94.69      8.82 o 
  -5   3   9      220.29      235.90     19.03 o 
  -3   3   9      239.77      228.57     22.98 o 
  -1   3   9     1013.25      959.77     29.94 o 
   1   3   9      274.90      289.18     17.17 o 
 -10   4   9      284.36      313.93     14.12 o 
  -8   4   9       91.59       80.89      8.88 o 
  -6   4   9      387.28      401.14     26.40 o 
  -4   4   9       91.41      105.18     10.58 o 
  -2   4   9      414.32      384.62     18.05 o 
   0   4   9      398.49      416.45     19.46 o 
   2   4   9      159.67      174.56     24.88 o 
 -11   5   9       63.11       72.21      8.96 o 
  -9   5   9       74.67       72.04      8.96 o 
  -7   5   9      305.32      298.28     19.40 o 
  -5   5   9      494.77      467.57     19.90 o 
  -3   5   9      306.24      269.31     15.29 o 
  -1   5   9      180.22      192.56     14.06 o 
   1   5   9      716.44      825.31     28.68 o 
 -10   6   9      205.04      234.41     20.23 o 
  -8   6   9      159.36      194.41     12.81 o 
  -6   6   9      254.39      248.88     12.91 o 
  -4   6   9      457.96      479.29     39.05 o 
  -2   6   9       34.38       29.02      7.33 o 
   0   6   9      308.84      305.08     37.46 o 
   2   6   9      394.06      393.76     30.24 o 
 -11   7   9       21.29       22.82     11.66 o 
  -9   7   9      738.81      716.26     23.01 o 
  -7   7   9     1032.33     1018.80     26.82 o 
  -5   7   9       56.41       54.27      8.91 o 
  -3   7   9      408.55      377.55     26.24 o 
  -1   7   9      748.27      726.35     35.64 o 
   1   7   9      174.53      183.29     14.56 o 
 -10   8   9      411.03      386.98     21.79 o 
  -8   8   9      351.22      383.52     16.55 o 
  -6   8   9      181.23      175.21     13.20 o 
  -4   8   9      734.40      780.86     26.35 o 
  -2   8   9      364.66      374.89     20.99 o 
   0   8   9     1428.69     1531.91     47.45 o 
   2   8   9      139.58      154.18     21.23 o 
 -11   9   9      183.45      232.30     33.45 o 
  -9   9   9      131.24      133.48     11.10 o 
  -7   9   9       27.54       24.04      6.33 o 
  -5   9   9       16.74        9.95      6.24 o 
  -3   9   9       78.93       84.47     10.25 o 
  -1   9   9       59.04       45.80      8.79 o 
   1   9   9      233.06      274.24     25.68 o 
 -10  10   9      256.07      249.88     33.66 o 
  -8  10   9       98.64       97.72      9.87 o 
  -6  10   9      162.77      194.62     23.75 o 
  -4  10   9        4.99        1.65      5.31 o 
  -2  10   9      133.08      134.93     12.16 o 
   0  10   9       21.76       17.87      6.95 o 
  -9  11   9      266.41      222.59     30.64 o 
  -7  11   9      609.55      621.81     26.03 o 
  -5  11   9       26.85       21.20      6.91 o 
  -3  11   9       24.77       37.21     11.06 o 
  -1  11   9      137.32      126.00     17.04 o 
   1  11   9      585.51      561.95     36.06 o 
 -10  12   9      337.85      370.41     39.56 o 
  -8  12   9       99.90      132.30     11.24 o 
  -6  12   9      324.28      368.38     35.98 o 
  -4  12   9      416.89      379.88     32.50 o 
  -2  12   9      128.75      160.62     13.29 o 
   0  12   9      810.53      927.27     45.66 o 
  -9  13   9      290.15      283.39     35.26 o 
  -7  13   9       97.09      103.05     11.53 o 
  -5  13   9     1074.73     1064.45     32.34 o 
  -3  13   9      103.64       98.37     11.26 o 
  -1  13   9      428.29      467.70     31.50 o 
  -8  14   9      120.22      117.20     25.03 o 
  -6  14   9       50.02       68.64     18.52 o 
  -4  14   9       12.89        3.07      5.65 o 
  -2  14   9        5.80        0.67      6.64 o 
   0  14   9       70.57       59.20     15.33 o 
  -9  15   9       77.58       72.01     23.30 o 
  -7  15   9      284.17      312.27     27.66 o 
  -5  15   9      122.47      130.09     12.77 o 
  -3  15   9       75.54       54.55      9.43 o 
  -1  15   9       13.90       24.33     11.99 o 
  -6  16   9      345.80      416.56     20.48 o 
  -4  16   9      227.81      239.24     16.05 o 
  -2  16   9      251.57      280.82     25.88 o 
  -7  17   9      140.50      153.56     21.52 o 
  -5  17   9      831.16      878.29     30.19 o 
  -3  17   9       87.48      114.90     12.25 o 
  -6  18   9       67.92       63.53     16.26 o 
  -4  18   9       92.09      109.74     12.40 o 
  -2  18   9       48.97       40.42     13.26 o 
  -5  19   9       45.34       93.97     17.24 o 
 -10   0  10      411.80      530.37     33.82 o 
  -8   0  10      812.85      796.63     39.94 o 
  -6   0  10      345.77      327.20     25.39 o 
  -4   0  10      423.28      375.38     26.45 o 
  -2   0  10      506.37      515.07     31.51 o 
   0   0  10       39.85       25.87     12.31 o 
 -11   1  10      440.43      526.04     21.17 o 
  -9   1  10      172.29      178.29     14.47 o 
  -7   1  10      480.18      473.12     21.46 o 
  -5   1  10      284.76      273.99     28.02 o 
  -3   1  10      377.25      361.85     18.48 o 
  -1   1  10      360.98      375.91     19.40 o 
 -10   2  10        1.07       -0.15      5.27 o 
  -8   2  10      149.10      139.24     12.90 o 
  -6   2  10      343.39      317.74     17.65 o 
  -4   2  10      102.94       88.06     10.73 o 
  -2   2  10       46.02       68.20     16.78 o 
   0   2  10       61.43       75.98     11.39 o 
 -11   3  10      122.36      130.99     16.52 o 
  -9   3  10      535.69      597.34     25.36 o 
  -7   3  10      111.34       96.40     17.82 o 
  -5   3  10      675.66      647.43     24.92 o 
  -3   3  10      195.93      178.02     13.87 o 
  -1   3  10        7.14       11.49      7.01 o 
 -10   4  10      427.44      451.03     21.74 o 
  -8   4  10      740.23      759.93     27.87 o 
  -6   4  10      906.48      875.40     29.54 o 
  -4   4  10       68.81       57.85      9.52 o 
  -2   4  10      640.20      670.99     25.65 o 
   0   4  10      185.80      210.21     16.01 o 
 -11   5  10      376.41      421.10     19.31 o 
  -9   5  10      648.61      671.67     22.91 o 
  -7   5  10       60.89       42.42      8.63 o 
  -5   5  10      543.88      540.56     22.73 o 
  -3   5  10      457.57      429.82     20.42 o 
  -1   5  10      384.66      401.88     33.37 o 
 -10   6  10      323.53      323.31     16.87 o 
  -8   6  10       54.78       59.95      9.89 o 
  -6   6  10     1214.16     1159.12     34.66 o 
  -4   6  10      135.29      132.54     12.86 o 
  -2   6  10      229.44      229.77     16.16 o 
   0   6  10      157.27      144.84     13.65 o 
  -9   7  10      241.75      245.16     14.79 o 
  -7   7  10      216.06      206.79     15.29 o 
  -5   7  10      288.20      262.79     25.31 o 
  -3   7  10      125.94      135.41     12.69 o 
  -1   7  10       10.58        6.96      7.22 o 
 -10   8  10      160.96      180.77     13.47 o 
  -8   8  10      288.94      298.09     27.30 o 
  -6   8  10      196.45      196.13     14.85 o 
  -4   8  10      369.46      404.61     20.28 o 
  -2   8  10      109.95      110.50     12.05 o 
   0   8  10      130.66      141.56     13.76 o 
  -9   9  10      474.70      494.75     26.11 o 
  -7   9  10       84.69       97.54     16.31 o 
  -5   9  10      252.64      243.09     16.30 o 
  -3   9  10      508.78      597.15     24.57 o 
  -1   9  10      195.30      205.55     19.80 o 
 -10  10  10      158.07      160.97     17.95 o 
  -8  10  10      228.17      257.15     14.97 o 
  -6  10  10      293.65      280.78     17.22 o 
  -4  10  10      480.64      477.69     40.56 o 
  -2  10  10      285.98      295.04     17.64 o 
  -9  11  10       11.02        7.43      8.28 o 
  -7  11  10       67.06       85.04     13.02 o 
  -5  11  10      119.26       96.95     11.53 o 
  -3  11  10       52.00       46.30      9.65 o 
  -1  11  10      433.95      469.05     22.26 o 
  -8  12  10      330.89      363.18     28.65 o 
  -6  12  10      190.04      182.95     33.00 o 
  -4  12  10      304.07      307.42     42.88 o 
  -2  12  10      192.88      173.99     16.14 o 
  -7  13  10      255.46      291.56     18.19 o 
  -5  13  10      130.93      120.38     23.13 o 
  -3  13  10      112.31      101.89     12.34 o 
  -8  14  10       21.28       22.59     12.99 o 
  -6  14  10      217.11      259.80     30.07 o 
  -4  14  10      340.61      351.53     19.59 o 
  -7  15  10      167.32      206.03     16.20 o 
  -5  15  10      167.21      222.78     28.79 o 
  -3  15  10      231.03      229.80     16.80 o 
  -6  16  10       25.25       52.84     10.55 o 
  -9   1  11      164.32      152.41     14.60 o 
  -7   1  11      310.35      313.67     18.94 o 
  -5   1  11      295.12      253.97     33.60 o 
  -3   1  11      189.57      197.73     15.79 o 
 -10   2  11      368.77      348.40     20.66 o 
  -8   2  11      408.16      392.13     21.08 o 
  -6   2  11       63.24       77.34     11.19 o 
  -4   2  11      447.34      485.12     22.67 o 
  -2   2  11      388.56      364.08     20.17 o 
  -9   3  11      210.07      205.58     16.63 o 
  -7   3  11      269.84      286.01     18.06 o 
  -5   3  11      529.72      531.67     23.58 o 
  -3   3  11      939.97      937.41     32.31 o 
  -8   4  11       26.59       20.44      8.23 o 
  -6   4  11      249.72      216.19     16.37 o 
  -4   4  11      218.38      217.66     16.37 o 
  -2   4  11       48.35       38.65     15.55 o 
  -9   5  11       28.58       25.98      8.41 o 
  -7   5  11      372.93      358.91     28.29 o 
  -5   5  11      172.65      191.99     15.37 o 
  -3   5  11       15.18        6.84      7.86 o 
  -8   6  11      233.39      272.99     18.36 o 
  -6   6  11      360.43      324.86     19.24 o 
  -4   6  11      161.85      189.00     15.55 o 
  -2   6  11       59.41       51.01     10.37 o 
  -9   7  11       72.69       83.49     12.03 o 
  -7   7  11      494.98      470.25     23.02 o 
  -5   7  11      281.65      325.23     26.41 o 
  -3   7  11       60.78       65.01     11.77 o 
  -8   8  11      782.14      766.48     34.72 o 
  -6   8  11      137.51      154.43     35.68 o 
  -4   8  11      324.34      291.68     18.84 o 
  -7   9  11      157.05      163.91     26.47 o 
  -5   9  11       78.34       66.17     13.02 o 
  -3   9  11       57.85       51.19     10.29 o 
  -6  10  11      355.84      400.49     21.32 o 
  -4  10  11      204.17      191.65     25.85 o 
  -7  11  11      537.86      573.56     25.66 o 
  -5  11  11      341.86      366.10     20.71 o 
                                                 
